# Supplementary material for: Microcystis aeruginosa msoT1/msoA1 Locus Displays Features of a Type I Toxin–Antitoxin System
Source: Toxins (Basel). 2025 Jul 22;17(8):360. doi: 10.3390/toxins17080360 (PMC12390103; doi:10.3390/toxins17080360)
Supplement: Supplementary file 1 [file toxins-17-00360-s001.zip]

Archive with 2 entries (2 files):
- Supplementary_files.xlsx
- Supplementary_Tables_and_Figures.pdf
