# Supplementary material for: Microcystis aeruginosa msoT1/msoA1 Locus Displays Features of a Type I Toxin–Antitoxin System
Source: Toxins (Basel). 2025 Jul 22;17(8):360. doi: 10.3390/toxins17080360 (PMC12390103; doi:10.3390/toxins17080360)
Supplement: Supplementary file 1 [file toxins-17-00360-s001.zip › Supplementary_files.xlsx]

## Sheet: Data for Figure 2
Supplementary File S1. Data for Figure 2
	OD600 nm
Time (min)	pET28_empty	pET28_SrnB	pET28_0311_TA	pET28_0320_TA	pET28_3336_TA
0	0.02	0.02	0.02	0.02	0.02
30	0.038	0.035	0.035	0.042	0.035
90	0.097	0.095	0.103	0.111	0.095
150	0.18	0.157	0.165	0.181	0.16
210	0.468	0.464	0.48	0.505	0.455
240	0.672	0.215	0.675	0.686	0.672
300	1.225	0.09	1.28	1.14	1.22
360	1.685	0.11	1.67	1.31	1.705
420	1.705	0.125	1.725	1.335	1.725
480	1.73	0.135	1.73	1.425	1.735
	OD600 nm
Time (min)	pET28_empty	pET28_SrnB	pET28_4017_TA	pET28_4989_TA	pET28_5020_TA
0	0.05	0.05	0.05	0.05	0.05
30	0.077	0.071	0.069	0.075	0.068
60	0.128	0.105	0.11	0.123	0.108
120	0.355	0.281	0.3	0.313	0.292
150	0.567	0.428	0.495	0.509	0.505
210	0.99	0.085	0.88	0.99	0.95
270	1.525	0.081	1.255	1.495	1.455
330	1.575	0.104	1.225	1.58	1.59
390	1.59	0.114	1.16	1.63	1.615
450	1.585	0.124	1.115	1.655	1.62
510	1.62	0.134	1.085	1.72	1.66
570	1.69	0.138	1.08	1.68	1.64

## Sheet: Data for Figure 3
Supplementary File S2. Data for Figure 3
	OD600 nm
Time (min)	pET28_empty	pET28_SrnB	pET28b_srnB/srnC	pET28_msoT1/msoA1	pET28_MsoT1
0	0.05	0.05	0.05	0.05	0.05
30	0.068	0.068	0.069	0.07	0.073
60	0.105	0.111	0.12	0.112	0.122
90	0.19	0.185	0.202	0.187	0.203
120	0.298	0.29	0.332	0.309	0.336
150	0.513	0.528	0.555	0.516	0.557
210	1.228	0.12	0.24	1.2	1.252
270	1.776	0.128	0.168	1.44	1.272
330	2.048	0.168	0.2	1.36	1.12
390	2.18	0.152	0.24	1.46	1.304
450	2.24	0.14	0.316	1.52	1.288
510	2.312	0.128	0.292	1.42	1.164
	OD600 nm
Time (min)	pET28_empty	pET28_SrnB	pET28b_srnB/srnC	pET28_msoT1/msoA1	pET28_MsoT1
0	0.05	0.05	0.05	0.05	0.05
30	0.064	0.065	0.064	0.063	0.063
60	0.093	0.099	0.102	0.1	0.098
90	0.157	0.165	0.176	0.168	0.165
120	0.209	0.225	0.243	0.23	0.239
150	0.357	0.361	0.381	0.355	0.375
165	0.48	0.494	0.505	0.509	0.475
195	0.711	0.168	0.62	0.692	0.71
225	0.968	0.08	0.184	0.976	0.96
285	1.364	0.092	0.144	1.256	1.132
345	1.584	0.132	0.192	1.304	1.152
405	1.696	0.188	0.28	1.412	1.28
465	1.736	0.2	0.404	1.44	1.3
525	1.8	0.168	0.368	1.06	1.184
	OD600 nm
Time (min)	pET28_empty	pET28_SrnB	pET28b_srnB/srnC	pET28_msoT1/msoA1	pET28_MsoT1
0	0.05	0.05	0.05	0.05	0.05
30	0.067	0.065	0.07	0.07	0.069
60	0.092	0.084	0.102	0.104	0.095
90	0.151	0.14	0.17	0.157	0.165
120	0.243	0.22	0.28	0.236	0.27
150	0.402	0.355	0.445	0.383	0.434
165	0.521	0.45	0.551	0.508	0.494
195	0.78	0.152	0.812	0.744	0.7
225	1.012	0.084	0.564	0.932	0.864
285	1.336	0.092	0.116	1.104	0.904
345	1.588	0.112	0.16	1.108	0.628
405	1.764	0.16	0.216	1.152	0.7
465	1.872	0.172	0.32	1.176	0.8
525	1.884	0.156	0.38	1.096	0.964

## Sheet: Data for Figure 4
Supplementary File S3. Data for Figure 4
Procedure Details								Legend			Layout									Layout									Layout
Plate Type	Greiner 48 well plate (Use plate lid)								0 mg/ml ampicillin			1	2	3	4	5	6	7	8		1	2	3	4	5	6	7	8		1 (LBC)	2 (LBC + 1 mg/ml Amp)	3 (LBC + 5 mg/ml Amp)	4 (LBC + 15 mg/ml Amp)	5 (LBC)	6 (LBC + 1 mg/ml Amp)	7 (LBC + 5 mg/ml Amp)	8 (LBC + 15 mg/ml Amp)
Eject plate on completion									1 mg/ml ampicillin		A	E. coli BL21(DE3) transformed with pSB1C3_TT_PmsoA1_RBS_AmpR - biological replicate 1.1	E. coli BL21(DE3) transformed with pSB1C3_TT_PmsoA1_RBS_AmpR - biological replicate 1.1	E. coli BL21(DE3) transformed with pSB1C3_TT_PmsoA1_RBS_AmpR - biological replicate 1.1	E. coli BL21(DE3) transformed with pSB1C3_TT_PmsoA1_RBS_AmpR - biological replicate 1.1	E. coli BL21(DE3) transformed with pSB1C3_TT_PmsoA1_RBS_AmpR - biological replicate 1.2	E. coli BL21(DE3) transformed with pSB1C3_TT_PmsoA1_RBS_AmpR - biological replicate 1.2	E. coli BL21(DE3) transformed with pSB1C3_TT_PmsoA1_RBS_AmpR - biological replicate 1.2	E. coli BL21(DE3) transformed with pSB1C3_TT_PmsoA1_RBS_AmpR - biological replicate 1.2	A	E. coli BL21(DE3) transformed with pSB1C3_TT_PmsoA1_RBS_AmpR - biological replicate 3.1	E. coli BL21(DE3) transformed with pSB1C3_TT_PmsoA1_RBS_AmpR - biological replicate 3.2	E. coli BL21(DE3) transformed with pSB1C3_TT_PmsoA1_RBS_AmpR - biological replicate 3.1	E. coli BL21(DE3) transformed with pSB1C3_TT_PmsoA1_RBS_AmpR - biological replicate 3.2	E. coli BL21(DE3) transformed with pSB1C3_TT_PmsoA1_RBS_AmpR - biological replicate 3.1	E. coli BL21(DE3) transformed with pSB1C3_TT_PmsoA1_RBS_AmpR - biological replicate 3.2	E. coli BL21(DE3) transformed with pSB1C3_TT_PmsoA1_RBS_AmpR - biological replicate 3.1	E. coli BL21(DE3) transformed with pSB1C3_TT_PmsoA1_RBS_AmpR - biological replicate 3.2	A	E. coli BL21(DE3) transformed with pSB1C3_TT_PmsoA1_RBS_AmpR - biological replicate 5.1	E. coli BL21(DE3) transformed with pSB1C3_TT_PmsoA1_RBS_AmpR - biological replicate 5.1	E. coli BL21(DE3) transformed with pSB1C3_TT_PmsoA1_RBS_AmpR - biological replicate 5.1	E. coli BL21(DE3) transformed with pSB1C3_TT_PmsoA1_RBS_AmpR - biological replicate 5.1	E. coli BL21(DE3) transformed with pSB1C3_TT_PmsoA1_RBS_AmpR - biological replicate 5.2	E. coli BL21(DE3) transformed with pSB1C3_TT_PmsoA1_RBS_AmpR - biological replicate 5.2	E. coli BL21(DE3) transformed with pSB1C3_TT_PmsoA1_RBS_AmpR - biological replicate 5.2	E. coli BL21(DE3) transformed with pSB1C3_TT_PmsoA1_RBS_AmpR - biological replicate 5.2
Set Temperature	Setpoint 37Â°C								5 mg/ml ampicillin		B	E. coli BL21(DE3) transformed with pSB1C3_TT_PmsoA1_RBS_AmpR - biological replicate 2.1	E. coli BL21(DE3) transformed with pSB1C3_TT_PmsoA1_RBS_AmpR - biological replicate 2.1	E. coli BL21(DE3) transformed with pSB1C3_TT_PmsoA1_RBS_AmpR - biological replicate 2.1	E. coli BL21(DE3) transformed with pSB1C3_TT_PmsoA1_RBS_AmpR - biological replicate 2.1	E. coli BL21(DE3) transformed with pSB1C3_TT_PmsoA1_RBS_AmpR - biological replicate 2.2	E. coli BL21(DE3) transformed with pSB1C3_TT_PmsoA1_RBS_AmpR - biological replicate 2.2	E. coli BL21(DE3) transformed with pSB1C3_TT_PmsoA1_RBS_AmpR - biological replicate 2.2	E. coli BL21(DE3) transformed with pSB1C3_TT_PmsoA1_RBS_AmpR - biological replicate 2.2	B	E. coli BL21(DE3) transformed with pSB1C3_TT_PmsoA1_RBS_AmpR - biological replicate 4.1	E. coli BL21(DE3) transformed with pSB1C3_TT_PmsoA1_RBS_AmpR - biological replicate 4.2	E. coli BL21(DE3) transformed with pSB1C3_TT_PmsoA1_RBS_AmpR - biological replicate 4.1	E. coli BL21(DE3) transformed with pSB1C3_TT_PmsoA1_RBS_AmpR - biological replicate 4.2	E. coli BL21(DE3) transformed with pSB1C3_TT_PmsoA1_RBS_AmpR - biological replicate 4.1	E. coli BL21(DE3) transformed with pSB1C3_TT_PmsoA1_RBS_AmpR - biological replicate 4.2	E. coli BL21(DE3) transformed with pSB1C3_TT_PmsoA1_RBS_AmpR - biological replicate 4.1	E. coli BL21(DE3) transformed with pSB1C3_TT_PmsoA1_RBS_AmpR - biological replicate 4.2	B	E. coli BL21(DE3) transformed with pSB1C3_TT_PmsoA1_RBS_AmpR - biological replicate 6.1	E. coli BL21(DE3) transformed with pSB1C3_TT_PmsoA1_RBS_AmpR - biological replicate 6.1	E. coli BL21(DE3) transformed with pSB1C3_TT_PmsoA1_RBS_AmpR - biological replicate 6.1	E. coli BL21(DE3) transformed with pSB1C3_TT_PmsoA1_RBS_AmpR - biological replicate 6.1	E. coli BL21(DE3) transformed with pSB1C3_TT_PmsoA1_RBS_AmpR - biological replicate 6.2	E. coli BL21(DE3) transformed with pSB1C3_TT_PmsoA1_RBS_AmpR - biological replicate 6.2	E. coli BL21(DE3) transformed with pSB1C3_TT_PmsoA1_RBS_AmpR - biological replicate 6.2	E. coli BL21(DE3) transformed with pSB1C3_TT_PmsoA1_RBS_AmpR - biological replicate 6.2
	Preheat before moving to next step								15 mg/ml ampicillin		C	E. coli BL21(DE3) transformed with pSB1C3_TT_RBS_AmpR - biological replicate 1.1	E. coli BL21(DE3) transformed with pSB1C3_TT_RBS_AmpR - biological replicate 1.1	E. coli BL21(DE3) transformed with pSB1C3_TT_RBS_AmpR - biological replicate 1.1	E. coli BL21(DE3) transformed with pSB1C3_TT_RBS_AmpR - biological replicate 1.1	E. coli BL21(DE3) transformed with pSB1C3_TT_RBS_AmpR - biological replicate 1.2	E. coli BL21(DE3) transformed with pSB1C3_TT_RBS_AmpR - biological replicate 1.2	E. coli BL21(DE3) transformed with pSB1C3_TT_RBS_AmpR - biological replicate 1.2	E. coli BL21(DE3) transformed with pSB1C3_TT_RBS_AmpR - biological replicate 1.2	C	E. coli BL21(DE3) transformed with pSB1C3_TT_RBS_AmpR - biological replicate 3.1	E. coli BL21(DE3) transformed with pSB1C3_TT_RBS_AmpR - biological replicate 3.2	E. coli BL21(DE3) transformed with pSB1C3_TT_RBS_AmpR - biological replicate 3.1	E. coli BL21(DE3) transformed with pSB1C3_TT_RBS_AmpR - biological replicate 3.2	E. coli BL21(DE3) transformed with pSB1C3_TT_RBS_AmpR - biological replicate 3.1	E. coli BL21(DE3) transformed with pSB1C3_TT_RBS_AmpR - biological replicate 3.2	E. coli BL21(DE3) transformed with pSB1C3_TT_RBS_AmpR - biological replicate 3.1	E. coli BL21(DE3) transformed with pSB1C3_TT_RBS_AmpR - biological replicate 3.2	C	E. coli BL21(DE3) transformed with pSB1C3_TT_RBS_AmpR - biological replicate 5.1	E. coli BL21(DE3) transformed with pSB1C3_TT_RBS_AmpR - biological replicate 5.1	E. coli BL21(DE3) transformed with pSB1C3_TT_RBS_AmpR - biological replicate 5.1	E. coli BL21(DE3) transformed with pSB1C3_TT_RBS_AmpR - biological replicate 5.1	E. coli BL21(DE3) transformed with pSB1C3_TT_RBS_AmpR - biological replicate 5.2	E. coli BL21(DE3) transformed with pSB1C3_TT_RBS_AmpR - biological replicate 5.2	E. coli BL21(DE3) transformed with pSB1C3_TT_RBS_AmpR - biological replicate 5.2	E. coli BL21(DE3) transformed with pSB1C3_TT_RBS_AmpR - biological replicate 5.2
Read	Absorbance Endpoint										D	E. coli BL21(DE3) transformed with pSB1C3_TT_RBS_AmpR - biological replicate 2.1	E. coli BL21(DE3) transformed with pSB1C3_TT_RBS_AmpR - biological replicate 2.1	E. coli BL21(DE3) transformed with pSB1C3_TT_RBS_AmpR - biological replicate 2.1	E. coli BL21(DE3) transformed with pSB1C3_TT_RBS_AmpR - biological replicate 2.1	E. coli BL21(DE3) transformed with pSB1C3_TT_RBS_AmpR - biological replicate 2.2	E. coli BL21(DE3) transformed with pSB1C3_TT_RBS_AmpR - biological replicate 2.2	E. coli BL21(DE3) transformed with pSB1C3_TT_RBS_AmpR - biological replicate 2.2	E. coli BL21(DE3) transformed with pSB1C3_TT_RBS_AmpR - biological replicate 2.2	D	E. coli BL21(DE3) transformed with pSB1C3_TT_RBS_AmpR - biological replicate 4.1	E. coli BL21(DE3) transformed with pSB1C3_TT_RBS_AmpR - biological replicate 4.2	E. coli BL21(DE3) transformed with pSB1C3_TT_RBS_AmpR - biological replicate 4.1	E. coli BL21(DE3) transformed with pSB1C3_TT_RBS_AmpR - biological replicate 4.2	E. coli BL21(DE3) transformed with pSB1C3_TT_RBS_AmpR - biological replicate 4.1	E. coli BL21(DE3) transformed with pSB1C3_TT_RBS_AmpR - biological replicate 4.2	E. coli BL21(DE3) transformed with pSB1C3_TT_RBS_AmpR - biological replicate 4.1	E. coli BL21(DE3) transformed with pSB1C3_TT_RBS_AmpR - biological replicate 4.2	D	E. coli BL21(DE3) transformed with pSB1C3_TT_RBS_AmpR - biological replicate 6.1	E. coli BL21(DE3) transformed with pSB1C3_TT_RBS_AmpR - biological replicate 6.1	E. coli BL21(DE3) transformed with pSB1C3_TT_RBS_AmpR - biological replicate 6.1	E. coli BL21(DE3) transformed with pSB1C3_TT_RBS_AmpR - biological replicate 6.1	E. coli BL21(DE3) transformed with pSB1C3_TT_RBS_AmpR - biological replicate 6.2	E. coli BL21(DE3) transformed with pSB1C3_TT_RBS_AmpR - biological replicate 6.2	E. coli BL21(DE3) transformed with pSB1C3_TT_RBS_AmpR - biological replicate 6.2	E. coli BL21(DE3) transformed with pSB1C3_TT_RBS_AmpR - biological replicate 6.2
	Full Plate										E	E. coli BL21(DE3) transformed with pSB1AC3 - biological replicate 1.1	E. coli BL21(DE3) transformed with pSB1AC3 - biological replicate 1.1	E. coli BL21(DE3) transformed with pSB1AC3 - biological replicate 1.1	E. coli BL21(DE3) transformed with pSB1AC3 - biological replicate 1.1	E. coli BL21(DE3) transformed with pSB1AC3 - biological replicate 1.2	E. coli BL21(DE3) transformed with pSB1AC3 - biological replicate 1.2	E. coli BL21(DE3) transformed with pSB1AC3 - biological replicate 1.2	E. coli BL21(DE3) transformed with pSB1AC3 - biological replicate 1.2	E	E. coli BL21(DE3) transformed with pSB1AC3 - biological replicate 2.1	E. coli BL21(DE3) transformed with pSB1AC3 - biological replicate 2.2	E. coli BL21(DE3) transformed with pSB1AC3 - biological replicate 2.1	E. coli BL21(DE3) transformed with pSB1AC3 - biological replicate 2.2	E. coli BL21(DE3) transformed with pSB1AC3 - biological replicate 2.1	E. coli BL21(DE3) transformed with pSB1AC3 - biological replicate 2.2	E. coli BL21(DE3) transformed with pSB1AC3 - biological replicate 2.1	E. coli BL21(DE3) transformed with pSB1AC3 - biological replicate 2.2	E	E. coli BL21(DE3) transformed with pSB1AC3 - biological replicate 3.1	E. coli BL21(DE3) transformed with pSB1AC3 - biological replicate 3.1	E. coli BL21(DE3) transformed with pSB1AC3 - biological replicate 3.1	E. coli BL21(DE3) transformed with pSB1AC3 - biological replicate 3.1	E. coli BL21(DE3) transformed with pSB1AC3 - biological replicate 3.2	E. coli BL21(DE3) transformed with pSB1AC3 - biological replicate 3.2	E. coli BL21(DE3) transformed with pSB1AC3 - biological replicate 3.2	E. coli BL21(DE3) transformed with pSB1AC3 - biological replicate 3.2
	Wavelengths: 600										F	Accidentally pipetted E. coli BL21(DE3) transformed with pSB1C3_TT_PmsoA1_RBS_AmpR	Blank (no bacteria)	Blank (no bacteria)	Blank (no bacteria)	Blank (no bacteria)	Blank (no bacteria)	Blank (no bacteria)	Blank (no bacteria)	F	E. coli BL21(DE3) transformed with pSB1AC3 - biological replicate 2.3	E. coli BL21(DE3) transformed with pSB1AC3 - biological replicate 2.3	E. coli BL21(DE3) transformed with pSB1AC3 - biological replicate 2.3	E. coli BL21(DE3) transformed with pSB1AC3 - biological replicate 2.3	Blank (no bacteria)	Blank (no bacteria)	Blank (no bacteria)	Blank (no bacteria)	F	E. coli BL21(DE3) transformed with pSB1AC3 - biological replicate 3.3	E. coli BL21(DE3) transformed with pSB1AC3 - biological replicate 3.3	E. coli BL21(DE3) transformed with pSB1AC3 - biological replicate 3.3	E. coli BL21(DE3) transformed with pSB1AC3 - biological replicate 3.3	Blank (no bacteria)	Blank (no bacteria)	Blank (no bacteria)	Blank (no bacteria)
	Read Speed: Normal, Delay: 100 msec, Measurements/Data Point: 8
Shake	Orbital: 15:00 (MM:SS)											1	2	3	4	5	6	7	8		1	2	3	4	5	6	7	8		1	2	3	4	5	6	7	8
	Frequency: 180 cpm (6 mm)										A	0.115	0.104	0.096	0.101	0.098	0.097	0.1	0.093	A	0.127	0.109	0.181	0.103	0.153	0.132	0.172	0.105	A	0.104	0.101	0.101	0.099	0.095	0.095	0.097	0.1
Read	Absorbance Endpoint										B	0.098	0.099	0.099	0.1	0.095	0.094	0.097	0.097	B	0.144	0.139	0.105	0.113	0.106	0.133	0.116	0.106	B	0.102	0.105	0.108	0.1	0.101	0.098	0.101	0.101
	Full Plate										C	0.1	0.1	0.099	0.105	0.1	0.096	0.1	0.092	C	0.101	0.099	0.1	0.098	0.11	0.099	0.104	0.1	C	0.097	0.098	0.102	0.098	0.097	0.095	0.099	0.096
	Wavelengths: 600										D	0.106	0.107	0.101	0.1	0.099	0.099	0.102	0.096	D	0.116	0.107	0.109	0.102	0.115	0.138	0.103	0.105	D	0.105	0.106	0.108	0.1	0.102	0.113	0.104	0.101
	Read Speed: Normal, Delay: 100 msec, Measurements/Data Point: 8										E	0.103	0.102	0.099	0.098	0.099	0.1	0.1	0.095	E	0.113	0.105	0.107	0.114	0.108	0.107	0.113	0.105	E	0.102	0.103	0.105	0.101	0.1	0.102	0.104	0.102
Shake	Orbital: 15:00 (MM:SS)										F	0.121	0.102	0.097	0.1	0.092	0.09	0.093	0.093	F	0.116	0.095	0.099	0.098	0.089	0.086	0.093	0.095	F	0.099	0.098	0.096	0.094	0.093	0.087	0.088	0.095
	Frequency: 180 cpm (6 mm)
Read	Absorbance Endpoint
	Full Plate																			37									37.1
	Wavelengths: 600
	Read Speed: Normal, Delay: 100 msec, Measurements/Data Point: 8											1	2	3	4	5	6	7	8		1	2	3	4	5	6	7	8		1	2	3	4	5	6	7	8
Shake	Orbital: 15:00 (MM:SS)										A	0.122	0.106	0.098	0.103	0.1	0.099	0.102	0.094	A	0.139	0.122	0.183	0.106	0.158	0.131	0.176	0.113	A	0.107	0.105	0.105	0.101	0.097	0.098	0.099	0.101
	Frequency: 180 cpm (6 mm)										B	0.11	0.111	0.102	0.102	0.103	0.101	0.101	0.1	B	0.146	0.144	0.111	0.12	0.108	0.139	0.125	0.114	B	0.106	0.11	0.111	0.104	0.104	0.099	0.103	0.106
Read	Absorbance Endpoint										C	0.114	0.111	0.102	0.111	0.104	0.103	0.105	0.096	C	0.104	0.105	0.106	0.105	0.117	0.101	0.105	0.11	C	0.102	0.101	0.105	0.103	0.1	0.096	0.102	0.099
	Full Plate										D	0.118	0.118	0.108	0.104	0.106	0.111	0.12	0.1	D	0.116	0.11	0.111	0.106	0.119	0.142	0.111	0.111	D	0.106	0.105	0.111	0.105	0.106	0.116	0.106	0.104
	Wavelengths: 600										E	0.113	0.11	0.104	0.103	0.108	0.106	0.105	0.1	E	0.112	0.11	0.109	0.122	0.111	0.112	0.117	0.109	E	0.104	0.105	0.109	0.103	0.103	0.103	0.105	0.104
	Read Speed: Normal, Delay: 100 msec, Measurements/Data Point: 8										F	0.119	0.102	0.099	0.101	0.092	0.091	0.092	0.095	F	0.119	0.098	0.101	0.104	0.09	0.087	0.095	0.094	F	0.099	0.098	0.097	0.096	0.093	0.087	0.089	0.094
Shake	Orbital: 15:00 (MM:SS)
	Frequency: 180 cpm (6 mm)
Read	Absorbance Endpoint																			37									37.1
	Full Plate
	Wavelengths: 600											1	2	3	4	5	6	7	8		1	2	3	4	5	6	7	8		1	2	3	4	5	6	7	8
	Read Speed: Normal, Delay: 100 msec, Measurements/Data Point: 8										A	0.132	0.116	0.107	0.113	0.108	0.109	0.113	0.098	A	0.14	0.125	0.19	0.112	0.161	0.137	0.183	0.119	A	0.108	0.107	0.11	0.104	0.099	0.1	0.102	0.104
Shake	Orbital: 15:00 (MM:SS)										B	0.121	0.126	0.112	0.116	0.11	0.111	0.11	0.106	B	0.156	0.149	0.118	0.133	0.113	0.149	0.135	0.123	B	0.109	0.115	0.114	0.111	0.106	0.101	0.106	0.11
	Frequency: 180 cpm (6 mm)										C	0.12	0.11	0.102	0.111	0.112	0.104	0.107	0.095	C	0.113	0.11	0.111	0.108	0.113	0.1	0.103	0.103	C	0.101	0.103	0.108	0.108	0.102	0.097	0.104	0.102
Read	Absorbance Endpoint										D	0.125	0.119	0.107	0.105	0.115	0.111	0.128	0.099	D	0.118	0.116	0.112	0.106	0.118	0.138	0.106	0.106	D	0.108	0.107	0.116	0.11	0.108	0.119	0.11	0.106
	Full Plate										E	0.12	0.119	0.114	0.114	0.115	0.113	0.113	0.108	E	0.118	0.113	0.117	0.141	0.118	0.119	0.127	0.117	E	0.105	0.106	0.11	0.107	0.103	0.105	0.108	0.107
	Wavelengths: 600										F	0.117	0.103	0.102	0.105	0.092	0.09	0.091	0.095	F	0.119	0.102	0.109	0.111	0.089	0.086	0.094	0.092	F	0.099	0.099	0.097	0.097	0.092	0.087	0.089	0.094
	Read Speed: Normal, Delay: 100 msec, Measurements/Data Point: 8
Shake	Orbital: 15:00 (MM:SS)
	Frequency: 180 cpm (6 mm)																			37									37
Read	Absorbance Endpoint
	Full Plate											1	2	3	4	5	6	7	8		1	2	3	4	5	6	7	8		1	2	3	4	5	6	7	8
	Wavelengths: 600										A	0.147	0.122	0.117	0.12	0.118	0.115	0.119	0.103	A	0.154	0.139	0.197	0.119	0.169	0.143	0.189	0.124	A	0.111	0.113	0.117	0.108	0.101	0.104	0.108	0.112
	Read Speed: Normal, Delay: 100 msec, Measurements/Data Point: 8										B	0.132	0.133	0.122	0.125	0.118	0.117	0.116	0.111	B	0.172	0.165	0.129	0.142	0.121	0.165	0.134	0.132	B	0.114	0.119	0.122	0.118	0.111	0.105	0.111	0.116
Shake	Orbital: 15:00 (MM:SS)										C	0.133	0.097	0.095	0.102	0.12	0.095	0.097	0.089	C	0.126	0.119	0.1	0.101	0.106	0.098	0.097	0.096	C	0.104	0.105	0.108	0.107	0.105	0.096	0.104	0.101
	Frequency: 180 cpm (6 mm)										D	0.135	0.103	0.099	0.097	0.124	0.103	0.093	0.094	D	0.126	0.127	0.104	0.099	0.111	0.133	0.1	0.1	D	0.111	0.108	0.114	0.106	0.112	0.118	0.107	0.103
Read	Absorbance Endpoint										E	0.135	0.128	0.123	0.122	0.123	0.122	0.121	0.116	E	0.122	0.123	0.128	0.129	0.13	0.127	0.129	0.121	E	0.106	0.108	0.112	0.111	0.105	0.108	0.11	0.109
	Full Plate										F	0.126	0.1	0.1	0.103	0.092	0.091	0.091	0.095	F	0.122	0.109	0.111	0.115	0.09	0.086	0.094	0.092	F	0.101	0.1	0.098	0.099	0.092	0.087	0.089	0.094
	Wavelengths: 600
	Read Speed: Normal, Delay: 100 msec, Measurements/Data Point: 8
Shake	Orbital: 15:00 (MM:SS)																			37									37
	Frequency: 180 cpm (6 mm)
Read	Absorbance Endpoint											1	2	3	4	5	6	7	8		1	2	3	4	5	6	7	8		1	2	3	4	5	6	7	8
	Full Plate										A	0.188	0.156	0.15	0.148	0.147	0.135	0.147	0.12	A	0.153	0.152	0.211	0.121	0.179	0.153	0.197	0.132	A	0.117	0.122	0.127	0.113	0.105	0.111	0.116	0.119
	Wavelengths: 600										B	0.168	0.166	0.146	0.155	0.135	0.134	0.135	0.131	B	0.197	0.177	0.146	0.162	0.133	0.179	0.143	0.142	B	0.119	0.131	0.131	0.128	0.116	0.112	0.118	0.122
	Read Speed: Normal, Delay: 100 msec, Measurements/Data Point: 8										C	0.169	0.094	0.093	0.1	0.138	0.094	0.096	0.088	C	0.141	0.131	0.098	0.098	0.105	0.098	0.095	0.095	C	0.107	0.103	0.103	0.1	0.11	0.094	0.102	0.095
Shake	Orbital: 15:00 (MM:SS)										D	0.16	0.102	0.097	0.096	0.143	0.098	0.093	0.092	D	0.144	0.141	0.104	0.099	0.11	0.133	0.099	0.099	D	0.118	0.106	0.107	0.099	0.118	0.117	0.102	0.099
	Frequency: 180 cpm (6 mm)										E	0.157	0.144	0.142	0.138	0.142	0.139	0.136	0.136	E	0.139	0.136	0.141	0.164	0.14	0.137	0.143	0.127	E	0.109	0.113	0.117	0.116	0.109	0.111	0.116	0.114
Shake	Orbital: 15:00 (MM:SS)										F	0.11	0.098	0.098	0.102	0.091	0.092	0.091	0.096	F	0.129	0.118	0.127	0.125	0.089	0.086	0.094	0.095	F	0.101	0.103	0.101	0.102	0.092	0.087	0.089	0.094
	Frequency: 180 cpm (6 mm)
Shake	Orbital: 15:00 (MM:SS)
	Frequency: 180 cpm (6 mm)																			37									37.1
Shake	Orbital: 15:00 (MM:SS)
	Frequency: 180 cpm (6 mm)											1	2	3	4	5	6	7	8		1	2	3	4	5	6	7	8		1	2	3	4	5	6	7	8
Read	Absorbance Endpoint										A	0.184	0.164	0.153	0.144	0.149	0.147	0.139	0.121	A	0.175	0.18	0.223	0.15	0.194	0.168	0.214	0.142	A	0.122	0.128	0.139	0.115	0.11	0.117	0.123	0.121
	Full Plate										B	0.171	0.153	0.14	0.137	0.141	0.135	0.132	0.131	B	0.218	0.202	0.169	0.187	0.151	0.206	0.151	0.151	B	0.125	0.14	0.142	0.133	0.119	0.118	0.127	0.127
	Wavelengths: 600										C	0.174	0.091	0.092	0.099	0.146	0.092	0.094	0.087	C	0.167	0.149	0.097	0.099	0.107	0.098	0.095	0.094	C	0.112	0.103	0.099	0.095	0.118	0.095	0.098	0.092
	Read Speed: Normal, Delay: 100 msec, Measurements/Data Point: 8										D	0.166	0.099	0.095	0.094	0.154	0.095	0.091	0.091	D	0.148	0.167	0.106	0.105	0.11	0.13	0.098	0.099	D	0.125	0.106	0.105	0.098	0.123	0.118	0.1	0.098
Shake	Orbital: 15:00 (MM:SS)										E	0.168	0.146	0.147	0.141	0.149	0.142	0.139	0.14	E	0.154	0.155	0.165	0.154	0.168	0.155	0.157	0.139	E	0.115	0.117	0.12	0.121	0.112	0.117	0.119	0.117
	Frequency: 180 cpm (6 mm)										F	0.143	0.097	0.097	0.1	0.091	0.09	0.089	0.096	F	0.137	0.133	0.141	0.143	0.089	0.086	0.094	0.094	F	0.105	0.106	0.105	0.106	0.092	0.087	0.089	0.094
Shake	Orbital: 15:00 (MM:SS)
	Frequency: 180 cpm (6 mm)
Shake	Orbital: 15:00 (MM:SS)																			37									37
	Frequency: 180 cpm (6 mm)
Shake	Orbital: 15:00 (MM:SS)											1	2	3	4	5	6	7	8		1	2	3	4	5	6	7	8		1	2	3	4	5	6	7	8
	Frequency: 180 cpm (6 mm)										A	0.253	0.189	0.175	0.157	0.173	0.167	0.159	0.136	A	0.192	0.192	0.25	0.195	0.211	0.208	0.23	0.157	A	0.135	0.145	0.155	0.123	0.119	0.131	0.134	0.128
Read	Absorbance Endpoint										B	0.23	0.168	0.151	0.151	0.162	0.149	0.144	0.146	B	0.244	0.223	0.199	0.223	0.179	0.244	0.257	0.172	B	0.138	0.164	0.17	0.147	0.132	0.128	0.139	0.135
	Full Plate										C	0.217	0.09	0.092	0.099	0.166	0.091	0.094	0.087	C	0.209	0.183	0.096	0.1	0.105	0.098	0.094	0.093	C	0.127	0.105	0.098	0.094	0.132	0.095	0.096	0.092
	Wavelengths: 600										D	0.185	0.099	0.094	0.094	0.176	0.096	0.091	0.091	D	0.173	0.205	0.104	0.098	0.11	0.131	0.098	0.098	D	0.138	0.111	0.105	0.097	0.138	0.123	0.1	0.098
	Read Speed: Normal, Delay: 100 msec, Measurements/Data Point: 8										E	0.193	0.161	0.163	0.157	0.168	0.154	0.151	0.157	E	0.176	0.185	0.195	0.201	0.202	0.18	0.176	0.155	E	0.125	0.127	0.13	0.131	0.12	0.129	0.13	0.127
Shake	Orbital: 15:00 (MM:SS)										F	0.158	0.096	0.102	0.098	0.091	0.09	0.089	0.096	F	0.152	0.154	0.159	0.165	0.089	0.086	0.097	0.094	F	0.111	0.112	0.113	0.113	0.092	0.087	0.089	0.094
	Frequency: 180 cpm (6 mm)
Shake	Orbital: 15:00 (MM:SS)
	Frequency: 180 cpm (6 mm)																			37.1									37.1
Shake	Orbital: 15:00 (MM:SS)
	Frequency: 180 cpm (6 mm)											1	2	3	4	5	6	7	8		1	2	3	4	5	6	7	8		1	2	3	4	5	6	7	8
Shake	Orbital: 15:00 (MM:SS)										A	0.303	0.21	0.18	0.162	0.186	0.172	0.17	0.149	A	0.234	0.272	0.292	0.201	0.243	0.237	0.264	0.169	A	0.142	0.156	0.163	0.127	0.13	0.144	0.145	0.132
	Frequency: 180 cpm (6 mm)										B	0.225	0.179	0.165	0.163	0.184	0.166	0.153	0.156	B	0.336	0.298	0.254	0.292	0.217	0.359	0.274	0.186	B	0.149	0.182	0.183	0.153	0.142	0.14	0.152	0.142
Read	Absorbance Endpoint										C	0.22	0.091	0.092	0.099	0.189	0.091	0.094	0.087	C	0.294	0.225	0.096	0.093	0.104	0.098	0.094	0.093	C	0.133	0.109	0.098	0.094	0.144	0.095	0.096	0.092
	Full Plate										D	0.211	0.098	0.095	0.093	0.205	0.095	0.092	0.09	D	0.206	0.264	0.102	0.099	0.11	0.131	0.097	0.098	D	0.153	0.117	0.104	0.097	0.152	0.127	0.1	0.098
	Wavelengths: 600										E	0.225	0.177	0.178	0.169	0.191	0.165	0.162	0.163	E	0.233	0.236	0.259	0.25	0.256	0.207	0.21	0.173	E	0.133	0.135	0.138	0.14	0.129	0.135	0.137	0.134
	Read Speed: Normal, Delay: 100 msec, Measurements/Data Point: 8										F	0.164	0.095	0.095	0.098	0.091	0.09	0.089	0.096	F	0.173	0.181	0.179	0.186	0.089	0.086	0.096	0.095	F	0.118	0.121	0.12	0.12	0.092	0.087	0.089	0.094
Shake	Orbital: 15:00 (MM:SS)
	Frequency: 180 cpm (6 mm)
Shake	Orbital: 15:00 (MM:SS)																			37.1									37
	Frequency: 180 cpm (6 mm)
Shake	Orbital: 15:00 (MM:SS)											1	2	3	4	5	6	7	8		1	2	3	4	5	6	7	8		1	2	3	4	5	6	7	8
	Frequency: 180 cpm (6 mm)										A	0.317	0.223	0.194	0.17	0.223	0.189	0.176	0.158	A	0.294	0.331	0.343	0.272	0.287	0.292	0.304	0.181	A	0.159	0.174	0.176	0.137	0.144	0.163	0.16	0.136
Shake	Orbital: 15:00 (MM:SS)										B	0.274	0.21	0.186	0.175	0.228	0.197	0.165	0.163	B	0.431	0.409	0.321	0.404	0.285	0.467	0.21	0.205	B	0.166	0.204	0.198	0.161	0.157	0.153	0.168	0.149
	Frequency: 180 cpm (6 mm)										C	0.26	0.091	0.091	0.099	0.225	0.09	0.093	0.086	C	0.408	0.275	0.097	0.092	0.104	0.098	0.093	0.093	C	0.152	0.115	0.098	0.093	0.162	0.099	0.096	0.091
Read	Absorbance Endpoint										D	0.251	0.098	0.093	0.093	0.245	0.094	0.091	0.09	D	0.258	0.357	0.103	0.098	0.109	0.132	0.096	0.098	D	0.173	0.125	0.105	0.097	0.173	0.135	0.101	0.098
	Full Plate										E	0.266	0.186	0.184	0.168	0.224	0.171	0.167	0.159	E	0.283	0.294	0.361	0.361	0.309	0.23	0.223	0.188	E	0.143	0.146	0.146	0.149	0.139	0.149	0.145	0.142
	Wavelengths: 600										F	0.183	0.095	0.094	0.097	0.091	0.09	0.089	0.096	F	0.208	0.221	0.198	0.197	0.089	0.086	0.096	0.094	F	0.128	0.13	0.129	0.127	0.092	0.087	0.089	0.094
	Read Speed: Normal, Delay: 100 msec, Measurements/Data Point: 8
Shake	Orbital: 15:00 (MM:SS)
	Frequency: 180 cpm (6 mm)																			37									37.1
Shake	Orbital: 15:00 (MM:SS)
	Frequency: 180 cpm (6 mm)											1	2	3	4	5	6	7	8		1	2	3	4	5	6	7	8		1	2	3	4	5	6	7	8
Shake	Orbital: 15:00 (MM:SS)										A	0.839	0.389	0.239	0.204	0.395	0.284	0.23	0.185	A	0.393	0.494	0.476	0.583	0.408	0.402	0.408	0.299	A	0.258	0.319	0.393	0.158	0.252	0.275	0.281	0.172
	Frequency: 180 cpm (6 mm)										B	0.493	0.341	0.272	0.237	0.39	0.322	0.253	0.202	B	0.748	0.973	0.725	1.102	0.817	1.206	0.305	0.349	B	0.275	0.36	0.517	0.192	0.269	0.28	0.432	0.187
Shake	Orbital: 15:00 (MM:SS)										C	0.421	0.09	0.091	0.099	0.353	0.09	0.093	0.086	C	1.105	0.428	0.096	0.092	0.104	0.098	0.093	0.093	C	0.284	0.125	0.098	0.093	0.315	0.104	0.097	0.091
	Frequency: 180 cpm (6 mm)										D	0.379	0.098	0.093	0.093	0.381	0.093	0.09	0.09	D	0.407	1.009	0.107	0.098	0.129	0.13	0.096	0.098	D	0.328	0.135	0.108	0.098	0.343	0.148	0.102	0.098
Read	Absorbance Endpoint										E	0.38	0.241	0.175	0.126	0.357	0.215	0.171	0.127	E	0.49	0.409	1.032	0.897	0.917	0.343	0.238	0.2	E	0.257	0.259	0.19	0.187	0.236	0.272	0.182	0.179
	Full Plate										F	0.251	0.094	0.094	0.096	0.091	0.09	0.09	0.096	F	0.349	0.362	0.272	0.217	0.089	0.086	0.097	0.094	F	0.228	0.246	0.198	0.183	0.092	0.087	0.089	0.094
	Wavelengths: 600
	Read Speed: Normal, Delay: 100 msec, Measurements/Data Point: 8
Shake	Orbital: 15:00 (MM:SS)																			37									37
	Frequency: 180 cpm (6 mm)
Shake	Orbital: 15:00 (MM:SS)											1	2	3	4	5	6	7	8		1	2	3	4	5	6	7	8		1	2	3	4	5	6	7	8
	Frequency: 180 cpm (6 mm)										A	1.055	0.79	0.369	0.277	0.617	0.414	0.352	0.264	A	0.643	0.796	0.598	1.148	0.509	0.62	0.689	0.428	A	0.414	0.432	0.654	0.234	0.372	0.374	0.473	0.247
Shake	Orbital: 15:00 (MM:SS)										B	0.878	0.537	0.373	0.322	0.549	0.445	0.355	0.29	B	1.502	1.535	1.004	1.601	1.307	1.629	0.443	0.487	B	0.404	0.481	0.756	0.259	0.435	0.56	0.584	0.262
	Frequency: 180 cpm (6 mm)										C	0.99	0.089	0.09	0.098	0.485	0.09	0.093	0.086	C	1.517	0.572	0.095	0.092	0.103	0.098	0.093	0.092	C	0.41	0.112	0.098	0.093	0.575	0.097	0.097	0.092
Shake	Orbital: 15:00 (MM:SS)										D	0.552	0.097	0.094	0.093	0.512	0.093	0.09	0.089	D	0.528	1.393	0.103	0.098	0.124	0.131	0.096	0.097	D	0.459	0.137	0.108	0.099	0.655	0.153	0.103	0.099
	Frequency: 180 cpm (6 mm)										E	0.517	0.326	0.148	0.112	0.481	0.292	0.142	0.111	E	1.262	0.535	1.569	1.524	1.457	0.526	0.375	0.262	E	0.377	0.379	0.288	0.199	0.354	0.359	0.28	0.202
Read	Absorbance Endpoint										F	0.397	0.093	0.109	0.096	0.091	0.09	0.09	0.096	F	0.468	0.488	0.387	0.262	0.089	0.086	0.095	0.094	F	0.374	0.401	0.303	0.189	0.092	0.087	0.089	0.094
	Full Plate
	Wavelengths: 600
	Read Speed: Normal, Delay: 100 msec, Measurements/Data Point: 8																			37									37.1
Shake	Orbital: 15:00 (MM:SS)
	Frequency: 180 cpm (6 mm)											1	2	3	4	5	6	7	8		1	2	3	4	5	6	7	8		1	2	3	4	5	6	7	8
Shake	Orbital: 15:00 (MM:SS)										A	1.398	1.029	0.579	0.355	0.852	0.748	0.475	0.354	A	0.566	1.284	0.621	1.714	0.569	0.745	1.352	0.635	A	0.579	0.699	0.942	0.307	0.583	0.547	0.704	0.345
	Frequency: 180 cpm (6 mm)										B	1.065	0.996	0.464	0.419	0.671	0.529	0.434	0.379	B	1.8	1.802	1.449	1.859	1.7	1.841	0.493	0.974	B	0.725	1.094	1.195	0.413	0.832	0.739	0.885	0.395
Shake	Orbital: 15:00 (MM:SS)										C	1.044	0.089	0.09	0.099	0.553	0.09	0.093	0.086	C	1.672	0.78	0.095	0.092	0.104	0.098	0.093	0.092	C	0.935	0.108	0.098	0.093	0.688	0.093	0.097	0.092
	Frequency: 180 cpm (6 mm)										D	0.913	0.097	0.093	0.093	0.642	0.093	0.09	0.089	D	0.592	1.596	0.103	0.103	0.123	0.131	0.096	0.097	D	0.559	0.122	0.107	0.1	1.041	0.134	0.102	0.1
Shake	Orbital: 15:00 (MM:SS)										E	0.863	0.411	0.19	0.11	0.558	0.378	0.173	0.111	E	1.288	0.793	1.861	1.853	1.819	0.964	0.46	0.34	E	0.539	1.054	0.409	0.267	0.49	0.945	0.395	0.263
	Frequency: 180 cpm (6 mm)										F	0.491	0.093	0.104	0.096	0.091	0.09	0.091	0.096	F	0.53	0.695	0.469	0.351	0.089	0.087	0.095	0.092	F	0.49	0.521	0.423	0.26	0.092	0.087	0.089	0.094
Read	Absorbance Endpoint
	Full Plate
	Wavelengths: 600																			37.1									37
	Read Speed: Normal, Delay: 100 msec, Measurements/Data Point: 8
Shake	Orbital: 15:00 (MM:SS)											1	2	3	4	5	6	7	8		1	2	3	4	5	6	7	8		1	2	3	4	5	6	7	8
	Frequency: 180 cpm (6 mm)										A	1.512	1.283	0.849	0.445	1.102	0.885	0.625	0.45	A	0.604	0.96	0.679	1.783	0.68	0.583	1.596	0.761	A	0.567	0.783	1.161	0.397	0.712	0.714	0.915	0.408
Shake	Orbital: 15:00 (MM:SS)										B	1.373	1.173	0.672	0.481	1.252	0.686	0.486	0.434	B	1.817	1.881	1.717	1.961	1.776	1.975	0.561	0.876	B	0.874	1.397	1.553	1.025	1.042	0.968	1.185	0.635
	Frequency: 180 cpm (6 mm)										C	1.363	0.089	0.09	0.098	1.107	0.09	0.093	0.086	C	1.664	1.458	0.095	0.092	0.104	0.099	0.093	0.092	C	1.065	0.103	0.097	0.093	0.978	0.093	0.096	0.092
Shake	Orbital: 15:00 (MM:SS)										D	1.028	0.098	0.093	0.093	0.834	0.093	0.09	0.089	D	0.653	1.716	0.103	0.097	0.12	0.131	0.096	0.098	D	0.663	0.122	0.105	0.099	1.214	0.132	0.101	0.099
	Frequency: 180 cpm (6 mm)										E	0.732	0.487	0.306	0.125	1.133	0.456	0.276	0.129	E	0.72	0.821	1.976	1.965	1.927	1.173	0.545	0.401	E	0.953	1.23	0.488	0.345	0.555	1.183	0.475	0.334
Shake	Orbital: 15:00 (MM:SS)										F	0.561	0.093	0.106	0.096	0.091	0.09	0.088	0.096	F	0.583	0.592	0.533	0.417	0.089	0.086	0.097	0.092	F	0.539	0.616	0.514	0.345	0.092	0.087	0.089	0.094
	Frequency: 180 cpm (6 mm)
Read	Absorbance Endpoint
	Full Plate																			37									37.1
	Wavelengths: 600
	Read Speed: Normal, Delay: 100 msec, Measurements/Data Point: 8											1	2	3	4	5	6	7	8		1	2	3	4	5	6	7	8		1	2	3	4	5	6	7	8
Shake	Orbital: 15:00 (MM:SS)										A	1.097	1.347	1.095	0.777	1.072	0.884	0.824	0.502	A	0.683	0.886	0.694	1.785	0.685	0.663	1.714	0.809	A	0.716	0.648	0.685	0.42	0.636	0.641	0.89	0.444
	Frequency: 180 cpm (6 mm)										B	1.452	1.261	1.011	0.887	1.128	0.995	0.6	0.523	B	1.843	1.949	1.763	1.963	1.844	2.011	0.597	0.818	B	0.723	1.474	1.701	0.533	0.976	1.32	1.365	0.566
Shake	Orbital: 15:00 (MM:SS)										C	1.469	0.089	0.09	0.098	1.142	0.09	0.093	0.086	C	1.642	1.544	0.095	0.092	0.104	0.104	0.093	0.092	C	1.393	0.103	0.097	0.092	1.045	0.094	0.096	0.091
	Frequency: 180 cpm (6 mm)										D	1.132	0.097	0.093	0.093	0.979	0.093	0.09	0.089	D	1.009	1.695	0.104	0.101	0.119	0.132	0.095	0.097	D	0.85	0.14	0.104	0.098	1.416	0.15	0.1	0.099
Shake	Orbital: 15:00 (MM:SS)										E	1.265	0.713	0.395	0.189	0.973	0.785	0.366	0.201	E	0.971	0.923	2.054	2.003	1.963	1.299	0.58	0.454	E	0.754	1.072	0.881	0.416	0.593	1.177	0.867	0.388
	Frequency: 180 cpm (6 mm)										F	0.6	0.093	0.127	0.096	0.091	0.09	0.088	0.096	F	0.645	0.653	0.588	0.474	0.089	0.086	0.096	0.094	F	0.576	0.685	0.869	0.422	0.092	0.087	0.089	0.094
Shake	Orbital: 15:00 (MM:SS)
	Frequency: 180 cpm (6 mm)
Read	Absorbance Endpoint																			37									37
	Full Plate
	Wavelengths: 600											1	2	3	4	5	6	7	8		1	2	3	4	5	6	7	8		1	2	3	4	5	6	7	8
	Read Speed: Normal, Delay: 100 msec, Measurements/Data Point: 8										A	1.207	1.312	1.276	0.936	1.173	1.064	0.937	0.536	A	0.746	1	0.73	1.821	0.734	0.703	1.727	0.729	A	0.681	0.817	0.742	0.478	0.685	0.719	0.718	0.579
Shake	Orbital: 15:00 (MM:SS)										B	1.502	1.337	1.304	1.233	1.433	1.322	0.855	0.66	B	1.883	1.925	1.731	1.912	1.897	2.063	0.65	1.186	B	0.841	1.399	1.814	0.513	1.034	1.402	1.484	0.573
	Frequency: 180 cpm (6 mm)										C	1.486	0.089	0.09	0.098	1.136	0.089	0.093	0.086	C	1.64	1.636	0.095	0.091	0.105	0.124	0.093	0.092	C	0.787	0.118	0.096	0.092	0.777	0.103	0.096	0.091
Shake	Orbital: 15:00 (MM:SS)										D	1.095	0.097	0.092	0.093	1.204	0.092	0.089	0.089	D	0.946	1.738	0.102	0.097	0.118	0.133	0.096	0.097	D	1.081	0.213	0.105	0.097	1.332	0.22	0.099	0.098
	Frequency: 180 cpm (6 mm)										E	1.137	0.989	0.779	0.324	1.228	0.928	0.724	0.305	E	0.863	1.155	2.059	2.003	1.98	1.389	0.623	0.886	E	0.666	1.091	0.993	0.479	0.781	1.158	0.998	0.443
Shake	Orbital: 15:00 (MM:SS)										F	0.642	0.093	0.092	0.097	0.091	0.09	0.088	0.096	F	0.665	0.698	0.656	0.547	0.089	0.086	0.097	0.093	F	0.642	0.717	0.899	0.485	0.093	0.087	0.089	0.094
	Frequency: 180 cpm (6 mm)
Shake	Orbital: 15:00 (MM:SS)
	Frequency: 180 cpm (6 mm)																			37.1									37
Read	Absorbance Endpoint
	Full Plate											1	2	3	4	5	6	7	8		1	2	3	4	5	6	7	8		1	2	3	4	5	6	7	8
	Wavelengths: 600										A	0.959	1.427	1.342	1.092	1.325	1.089	0.982	0.573	A	0.84	1.439	0.754	1.736	0.795	0.745	1.649	0.921	A	0.835	0.905	0.898	0.522	0.738	0.748	0.728	0.674
	Read Speed: Normal, Delay: 100 msec, Measurements/Data Point: 8										B	1.586	1.46	1.304	1.321	1.246	1.395	1.096	0.664	B	1.863	1.93	1.672	1.987	1.943	2.08	0.692	1.341	B	0.896	1.327	1.831	0.534	0.923	1.581	1.566	0.648
											C	1.596	0.088	0.09	0.098	1.345	0.09	0.092	0.085	C	1.576	1.715	0.095	0.091	0.104	0.209	0.093	0.092	C	1.366	0.181	0.096	0.092	1.295	0.152	0.095	0.091
											D	1.256	0.096	0.092	0.092	1.307	0.091	0.089	0.089	D	1.011	1.803	0.102	0.097	0.117	0.133	0.095	0.097	D	1.043	0.371	0.102	0.097	1.7	0.362	0.099	0.098
											E	1.305	1.108	1.07	0.599	1.215	1.137	0.876	0.381	E	0.948	1.192	2.051	1.978	2.012	1.493	0.825	1.022	E	0.927	1.513	1.307	0.87	1.183	1.253	1.126	0.492
											F	0.675	0.093	0.092	0.095	0.091	0.09	0.088	0.096	F	0.721	0.751	0.692	0.593	0.089	0.086	0.096	0.094	F	0.678	0.712	1.014	0.544	0.093	0.087	0.089	0.094
																				37									37
												1	2	3	4	5	6	7	8		1	2	3	4	5	6	7	8		1	2	3	4	5	6	7	8
											A	0.781	1.541	1.456	1.181	1.245	1.139	1.024	0.635	A	0.921	1.33	0.804	1.282	0.818	0.796	1.652	0.891	A	0.973	1.064	0.921	0.57	0.889	0.768	0.837	0.647
											B	1.545	1.565	1.342	1.377	1.384	1.279	1.095	0.813	B	1.786	1.983	1.78	1.954	1.939	2.101	0.705	1.095	B	1.139	1.359	1.851	0.573	1.235	1.68	1.688	0.643
											C	1.693	0.088	0.09	0.1	1.303	0.089	0.092	0.086	C	1.576	1.727	0.095	0.091	0.104	0.363	0.093	0.092	C	1.273	0.325	0.096	0.092	1.326	0.295	0.095	0.09
											D	1.456	0.096	0.092	0.092	1.288	0.091	0.089	0.089	D	0.986	1.754	0.102	0.1	0.118	0.133	0.095	0.097	D	1.089	0.49	0.102	0.096	1.777	0.491	0.099	0.097
											E	1.323	1.25	0.997	1.005	1.196	1.216	0.807	0.475	E	0.85	1.342	2.053	1.995	2.019	1.584	0.757	1.055	E	0.966	1.595	1.355	1.15	1.154	1.426	1.29	0.656
											F	0.733	0.093	0.092	0.095	0.091	0.09	0.088	0.096	F	0.739	0.772	0.73	0.632	0.089	0.086	0.094	0.094	F	0.725	0.906	1.132	0.677	0.093	0.087	0.089	0.094
																				37									37
												1	2	3	4	5	6	7	8		1	2	3	4	5	6	7	8		1	2	3	4	5	6	7	8
											A	0.924	1.569	1.42	1.314	1.323	1.143	1.03	0.633	A	1.034	1.095	0.866	1.259	0.867	0.862	1.595	0.942	A	0.774	0.879	0.937	0.567	0.929	0.788	0.818	0.664
											B	1.537	1.568	1.383	1.423	1.469	1.454	1.168	0.777	B	1.76	1.994	1.673	1.975	1.921	2.115	0.752	1.219	B	0.959	1.387	1.883	0.624	1.122	1.638	1.702	0.671
											C	1.738	0.088	0.09	0.098	1.488	0.089	0.092	0.085	C	1.509	1.807	0.095	0.091	0.104	0.811	0.093	0.092	C	1.426	0.49	0.096	0.093	1.393	0.482	0.095	0.09
											D	1.442	0.096	0.092	0.092	1.39	0.091	0.089	0.089	D	1.175	1.782	0.102	0.099	0.119	0.134	0.095	0.098	D	1.168	0.792	0.103	0.096	1.778	0.872	0.099	0.097
											E	1.135	1.38	1.14	1.095	1.148	1.223	0.75	0.633	E	0.902	1.234	2.031	2.008	2.017	1.61	0.943	1.011	E	0.894	1.752	0.966	0.968	1.057	1.551	1.153	0.823
											F	0.754	0.093	0.092	0.095	0.091	0.09	0.088	0.095	F	0.764	0.814	0.758	0.68	0.089	0.086	0.096	0.093	F	0.738	0.784	0.771	0.689	0.093	0.087	0.089	0.094
																				37									37.1
												1	2	3	4	5	6	7	8		1	2	3	4	5	6	7	8		1	2	3	4	5	6	7	8
											A	0.953	1.498	1.379	1.302	1.249	0.94	0.987	0.661	A	0.961	1.115	0.887	1.141	0.911	0.854	1.545	0.923	A	1.02	1.103	0.987	0.61	0.994	0.767	0.818	0.597
											B	1.445	1.635	1.458	1.412	1.665	1.431	1.192	0.905	B	1.559	2.009	1.674	1.969	1.902	2.122	0.776	1.197	B	1.036	1.12	1.887	0.691	1.277	1.759	1.783	0.68
											C	1.725	0.088	0.09	0.098	1.467	0.089	0.092	0.085	C	1.324	1.859	0.095	0.091	0.105	1.008	0.093	0.092	C	1.518	1.156	0.096	0.091	1.467	0.685	0.095	0.09
											D	1.513	0.096	0.092	0.092	1.386	0.091	0.089	0.089	D	1.084	1.756	0.102	0.097	0.118	0.135	0.095	0.097	D	1.091	1.01	0.102	0.096	1.789	1.259	0.099	0.097
											E	1.255	1.408	0.974	0.84	1.43	1.104	0.894	0.913	E	0.898	1.274	2.027	1.997	1.996	1.551	0.924	1.068	E	0.984	1.756	1.449	1.173	1.114	1.623	1.229	0.939
											F	0.755	0.093	0.093	0.095	0.091	0.09	0.088	0.096	F	0.786	0.937	0.788	0.719	0.089	0.086	0.094	0.093	F	0.78	0.888	1	0.749	0.093	0.087	0.089	0.094

## Sheet: Data for Figure 5
Supplementary File S4. Data for Figure 5
Procedure Details
Plate Type	Greiner 48 well plate (Use plate lid)		Layout											Layout
Eject plate on completion				1	2	3	4	5	6	7	8				1	2	3	4	5	6	7	8
Set Temperature	Setpoint 37Â°C		A	Blank (LBC)										A	Blank (LBC)
	Preheat before moving to next step		B	E. coli BL21(DE3) transformed with pSB1A2_J23119_K516032 - biological replicate 1	E. coli BL21(DE3) transformed with pSB1A2_J23119_K516032 - biological replicate 2	E. coli BL21(DE3) transformed with pSB1C3_K516032 - biological replicate 1	E. coli BL21(DE3) transformed with pSB1C3_K516032 - biological replicate 2	E. coli BL21(DE3) transformed with pSB1C3_PmsoA1_K516032 - biological replicate 1	E. coli BL21(DE3) transformed with pSB1C3_PmsoA1_K516032 - biological replicate 2	E. coli BL21(DE3) transformed with pSB1C3_RBS_AmpR - biological replicate 1	E. coli BL21(DE3) transformed with pSB1C3_RBS_AmpR - biological replicate 2			B	E. coli BL21(DE3) transformed with pSB1A2_J23119_K516032 - biological replicate 3	E. coli BL21(DE3) transformed with pSB1A2_J23119_K516032 - biological replicate 4	E. coli BL21(DE3) transformed with pSB1C3_K516032 - biological replicate 3	E. coli BL21(DE3) transformed with pSB1C3_K516032 - biological replicate 4	E. coli BL21(DE3) transformed with pSB1C3_PmsoA1_K516032 - biological replicate 3	E. coli BL21(DE3) transformed with pSB1C3_PmsoA1_K516032 - biological replicate 4	E. coli BL21(DE3) transformed with pSB1C3_RBS_AmpR - biological replicate 3	E. coli BL21(DE3) transformed with pSB1C3_RBS_AmpR - biological replicate 4
Shake	Orbital: 0:15 (MM:SS)		C											C
	Frequency: 180 cpm (6 mm)		D											D
Read	Absorbance Endpoint		E											E
	Full Plate		F											F
	Wavelengths: 600
	Read Speed: Normal, Delay: 100 msec, Measurements/Data Point: 8
Read	Fluorescence Endpoint			1	2	3	4	5	6	7	8				1	2	3	4	5	6	7	8
	Full Plate		A	0.103	0.091	0.088	0.092	0.09	0.087	0.091	0.128	Read 1:600		A	0.103	0.103	0.097	0.093	0.099	0.099	0.112	0.109	Read 1:600
	Filter Set 1			122	53	49	46	47	54	47	50	Read 2:570,620			50	51	52	51	50	54	47	43	Read 2:570,620
	Excitation: 570, Emission: 620			0.103	0.091	0.088	0.092	0.09	0.094	0.091	0.13	Read 3:600			0.103	0.105	0.097	0.093	0.095	0.099	0.112	0.108	Read 3:600
	Optics: Top, Gain: 100			120	45	41	47	51	43	42	49	Read 4:570,620			43	42	57	52	49	48	40	43	Read 4:570,620
	Light Source: Xenon Flash, Lamp Energy: High			0.103	0.091	0.088	0.093	0.09	0.097	0.091	0.131	Read 5:600			0.104	0.103	0.098	0.092	0.098	0.099	0.112	0.108	Read 5:600
	Read Speed: Normal, Delay: 100 msec, Measurements/Data Point: 10			106	42	50	42	39	36	44	42	Read 6:570,620			40	41	48	44	49	47	45	45	Read 6:570,620
	Read Height: 5.9 mm			0.103	0.092	0.088	0.094	0.09	0.089	0.092	0.133	Read 7:600			0.104	0.105	0.098	0.092	0.097	0.099	0.112	0.108	Read 7:600
Shake	Orbital: 15:00 (MM:SS)			104	43	44	34	41	41	37	51	Read 8:570,620			41	53	51	48	46	55	42	47	Read 8:570,620
	Frequency: 180 cpm (6 mm)			0.102	0.092	0.088	0.094	0.09	0.091	0.092	0.133	Read 9:600			0.104	0.103	0.098	0.092	0.096	0.099	0.113	0.108	Read 9:600
Read	Absorbance Endpoint			103	43	42	41	40	46	41	44	Read 10:570,620			49	45	51	52	44	44	46	46	Read 10:570,620
	Full Plate			0.103	0.092	0.088	0.094	0.09	0.088	0.092	0.132	Read 11:600			0.104	0.105	0.098	0.092	0.096	0.099	0.112	0.108	Read 11:600
	Wavelengths: 600			112	41	38	40	38	36	52	47	Read 12:570,620			43	41	50	41	45	45	41	46	Read 12:570,620
	Read Speed: Normal, Delay: 100 msec, Measurements/Data Point: 8			0.102	0.092	0.088	0.094	0.09	0.088	0.092	0.133	Read 13:600			0.104	0.103	0.098	0.092	0.096	0.099	0.113	0.108	Read 13:600
Read	Fluorescence Endpoint			93	44	44	43	37	45	50	50	Read 14:570,620			42	49	45	40	46	44	43	39	Read 14:570,620
	Full Plate			0.102	0.092	0.087	0.093	0.09	0.088	0.092	0.133	Read 15:600			0.104	0.104	0.097	0.092	0.096	0.099	0.112	0.108	Read 15:600
	Filter Set 1			105	47	45	42	40	44	42	43	Read 16:570,620			49	44	49	46	40	40	45	42	Read 16:570,620
	Excitation: 570, Emission: 620			0.102	0.092	0.087	0.093	0.09	0.088	0.092	0.132	Read 17:600			0.103	0.105	0.097	0.092	0.097	0.098	0.112	0.108	Read 17:600
	Optics: Top, Gain: 100			101	42	45	43	35	37	40	51	Read 18:570,620			43	49	45	54	44	41	44	43	Read 18:570,620
	Light Source: Xenon Flash, Lamp Energy: High			0.102	0.092	0.087	0.094	0.09	0.088	0.092	0.132	Read 19:600			0.103	0.105	0.098	0.092	0.095	0.098	0.112	0.107	Read 19:600
	Read Speed: Normal, Delay: 100 msec, Measurements/Data Point: 10			109	51	41	44	44	48	43	46	Read 20:570,620			42	47	55	48	47	47	42	40	Read 20:570,620
	Read Height: 5.9 mm			0.102	0.092	0.087	0.094	0.09	0.088	0.092	0.133	Read 21:600			0.103	0.103	0.097	0.092	0.095	0.098	0.112	0.108	Read 21:600
Shake	Orbital: 15:00 (MM:SS)			103	45	40	43	38	43	42	46	Read 22:570,620			47	46	52	41	51	46	42	36	Read 22:570,620
	Frequency: 180 cpm (6 mm)			0.102	0.092	0.087	0.093	0.09	0.088	0.092	0.133	Read 23:600			0.103	0.103	0.097	0.092	0.095	0.098	0.112	0.107	Read 23:600
Read	Absorbance Endpoint			93	44	42	42	42	43	44	47	Read 24:570,620			42	51	47	45	51	45	37	44	Read 24:570,620
	Full Plate			0.102	0.092	0.087	0.093	0.09	0.088	0.092	0.134	Read 25:600			0.103	0.103	0.097	0.092	0.097	0.098	0.112	0.108	Read 25:600
	Wavelengths: 600			98	43	41	44	34	44	44	47	Read 26:570,620			39	54	48	41	48	46	40	39	Read 26:570,620
	Read Speed: Normal, Delay: 100 msec, Measurements/Data Point: 8			0.101	0.092	0.087	0.093	0.09	0.088	0.092	0.133	Read 27:600			0.103	0.103	0.097	0.092	0.095	0.098	0.112	0.108	Read 27:600
Read	Fluorescence Endpoint			98	42	49	41	41	40	41	44	Read 28:570,620			42	49	48	50	46	39	43	48	Read 28:570,620
	Full Plate			0.101	0.092	0.087	0.093	0.09	0.088	0.092	0.132	Read 29:600			0.103	0.103	0.097	0.092	0.095	0.098	0.112	0.108	Read 29:600
	Filter Set 1			96	45	41	34	39	42	49	44	Read 30:570,620			47	43	45	38	53	41	49	39	Read 30:570,620
	Excitation: 570, Emission: 620			0.101	0.092	0.087	0.093	0.09	0.088	0.092	0.132	Read 31:600			0.103	0.102	0.097	0.092	0.095	0.098	0.112	0.107	Read 31:600
	Optics: Top, Gain: 100			109	40	47	40	45	41	44	40	Read 32:570,620			41	44	53	43	51	44	50	41	Read 32:570,620
	Light Source: Xenon Flash, Lamp Energy: High			0.101	0.092	0.087	0.093	0.09	0.088	0.092	0.133	Read 33:600			0.103	0.103	0.097	0.091	0.096	0.098	0.112	0.107	Read 33:600
	Read Speed: Normal, Delay: 100 msec, Measurements/Data Point: 10			101	42	35	43	35	49	41	46	Read 34:570,620			46	49	48	40	47	41	48	36	Read 34:570,620
	Read Height: 5.9 mm			0.101	0.092	0.087	0.093	0.09	0.088	0.092	0.133	Read 35:600			0.103	0.102	0.097	0.092	0.095	0.098	0.112	0.108	Read 35:600
Shake	Orbital: 15:00 (MM:SS)			100	45	42	40	41	38	49	53	Read 36:570,620			38	45	46	46	45	42	46	38	Read 36:570,620
	Frequency: 180 cpm (6 mm)			0.101	0.092	0.087	0.093	0.09	0.088	0.092	0.133	Read 37:600			0.102	0.102	0.097	0.092	0.095	0.098	0.112	0.108	Read 37:600
Read	Absorbance Endpoint			106	42	43	40	45	39	43	52	Read 38:570,620			48	46	47	45	43	46	43	50	Read 38:570,620
	Full Plate		B	0.095	0.097	0.097	0.098	0.096	0.095	0.094	0.091	Read 1:600		B	0.112	0.111	0.11	0.117	0.101	0.112	0.101	0.103	Read 1:600
	Wavelengths: 600			77	71	55	46	45	49	42	48	Read 2:570,620			154	125	55	52	55	55	51	47	Read 2:570,620
	Read Speed: Normal, Delay: 100 msec, Measurements/Data Point: 8			0.098	0.1	0.098	0.1	0.097	0.096	0.098	0.093	Read 3:600			0.12	0.117	0.115	0.12	0.105	0.118	0.105	0.109	Read 3:600
Read	Fluorescence Endpoint			91	85	48	49	44	39	38	48	Read 4:570,620			264	193	53	56	51	47	48	37	Read 4:570,620
	Full Plate			0.104	0.107	0.102	0.104	0.099	0.099	0.102	0.096	Read 5:600			0.133	0.126	0.123	0.129	0.113	0.126	0.113	0.119	Read 5:600
	Filter Set 1			115	113	45	37	46	42	41	47	Read 6:570,620			429	313	55	51	49	55	51	45	Read 6:570,620
	Excitation: 570, Emission: 620			0.115	0.121	0.111	0.114	0.106	0.107	0.113	0.105	Read 7:600			0.15	0.142	0.137	0.142	0.126	0.141	0.125	0.128	Read 7:600
	Optics: Top, Gain: 100			143	155	54	42	51	42	46	45	Read 8:570,620			579	432	45	48	46	55	48	49	Read 8:570,620
	Light Source: Xenon Flash, Lamp Energy: High			0.129	0.135	0.124	0.126	0.115	0.118	0.122	0.116	Read 9:600			0.171	0.159	0.153	0.16	0.139	0.156	0.139	0.146	Read 9:600
	Read Speed: Normal, Delay: 100 msec, Measurements/Data Point: 10			191	209	47	42	44	52	43	43	Read 10:570,620			705	509	43	49	53	50	49	47	Read 10:570,620
	Read Height: 5.9 mm			0.148	0.158	0.146	0.147	0.131	0.137	0.139	0.135	Read 11:600			0.197	0.182	0.178	0.189	0.161	0.183	0.164	0.16	Read 11:600
Shake	Orbital: 15:00 (MM:SS)			228	249	47	43	45	42	44	42	Read 12:570,620			798	642	50	48	50	58	49	48	Read 12:570,620
	Frequency: 180 cpm (6 mm)			0.183	0.194	0.177	0.175	0.151	0.161	0.161	0.157	Read 13:600			0.235	0.218	0.209	0.216	0.185	0.215	0.188	0.194	Read 13:600
Read	Absorbance Endpoint			291	286	52	42	46	52	39	42	Read 14:570,620			970	726	53	49	54	55	44	42	Read 14:570,620
	Full Plate			0.224	0.241	0.226	0.215	0.182	0.199	0.198	0.194	Read 15:600			0.291	0.268	0.25	0.259	0.225	0.256	0.224	0.228	Read 15:600
	Wavelengths: 600			306	353	44	48	44	48	36	38	Read 16:570,620			1058	837	49	50	60	51	46	43	Read 16:570,620
	Read Speed: Normal, Delay: 100 msec, Measurements/Data Point: 8			0.252	0.28	0.266	0.257	0.226	0.237	0.237	0.231	Read 17:600			0.326	0.31	0.283	0.309	0.261	0.286	0.259	0.266	Read 17:600
Read	Fluorescence Endpoint			343	394	43	41	45	54	44	36	Read 18:570,620			1121	866	53	53	48	62	41	49	Read 18:570,620
	Full Plate			0.381	0.423	0.563	0.403	0.391	0.372	0.375	0.365	Read 19:600			0.515	0.522	0.584	0.659	0.428	0.549	0.464	0.389	Read 19:600
	Filter Set 1			648	628	43	41	59	54	35	42	Read 20:570,620			1506	1261	50	48	62	69	53	43	Read 20:570,620
	Excitation: 570, Emission: 620			0.497	0.556	0.841	0.544	0.593	0.56	0.485	0.488	Read 21:600			1.129	1.021	0.96	1.155	0.882	1.085	0.928	0.538	Read 21:600
	Optics: Top, Gain: 100			1326	1341	46	45	61	63	41	41	Read 22:570,620			3264	2139	52	58	85	104	47	48	Read 22:570,620
	Light Source: Xenon Flash, Lamp Energy: High			0.975	0.822	1.274	1.071	0.894	0.642	0.574	0.58	Read 23:600			1.293	1.352	1.378	1.516	1.201	1.282	1.163	0.609	Read 23:600
	Read Speed: Normal, Delay: 100 msec, Measurements/Data Point: 10			3271	2560	46	45	79	72	36	42	Read 24:570,620			6714	6738	58	54	122	159	57	46	Read 24:570,620
	Read Height: 5.9 mm			0.926	0.979	1.368	1.197	1.108	0.993	0.638	0.661	Read 25:600			1.437	1.417	1.472	1.719	1.351	1.452	1.325	0.714	Read 25:600
Shake	Orbital: 15:00 (MM:SS)			4292	4259	54	45	90	98	46	40	Read 26:570,620			8740	8844	66	59	183	211	52	46	Read 26:570,620
	Frequency: 180 cpm (6 mm)			1.187	1.252	1.477	1.192	1.313	0.981	0.728	0.717	Read 27:600			1.438	1.594	1.565	1.791	1.423	1.661	1.443	0.813	Read 27:600
Read	Absorbance Endpoint			6565	8067	57	47	121	116	50	45	Read 28:570,620			9853	12402	62	62	249	336	55	50	Read 28:570,620
	Full Plate			1.222	1.293	1.571	1.143	1.414	1.282	0.811	0.912	Read 29:600			1.434	1.429	1.664	1.845	1.551	1.762	1.599	0.951	Read 29:600
	Wavelengths: 600			9428	11521	55	53	191	212	46	47	Read 30:570,620			12179	12693	65	74	335	451	54	49	Read 30:570,620
	Read Speed: Normal, Delay: 100 msec, Measurements/Data Point: 8			1.217	1.344	1.599	1.416	1.543	1.386	0.962	0.868	Read 31:600			1.388	1.55	1.685	1.822	1.699	1.832	1.726	0.998	Read 31:600
Read	Fluorescence Endpoint			12258	16112	72	58	242	240	52	51	Read 32:570,620			14001	18295	74	79	490	605	59	51	Read 32:570,620
	Full Plate			1.216	1.406	1.629	1.28	1.575	1.337	1.25	1.006	Read 33:600			1.41	1.537	1.68	1.815	1.734	1.849	1.75	0.95	Read 33:600
	Filter Set 1			16872	21727	64	46	336	310	50	47	Read 34:570,620			17733	23250	79	93	609	795	58	54	Read 34:570,620
	Excitation: 570, Emission: 620			1.202	1.389	1.634	1.399	1.628	1.27	1.109	0.842	Read 35:600			1.565	1.547	1.671	1.861	1.766	1.886	1.739	1.106	Read 35:600
	Optics: Top, Gain: 100			21997	25443	76	61	391	303	50	43	Read 36:570,620			22635	27030	87	84	695	1022	65	58	Read 36:570,620
	Light Source: Xenon Flash, Lamp Energy: High			1.344	1.457	1.646	1.458	1.599	1.589	1.065	0.94	Read 37:600			1.552	1.674	1.645	1.865	1.744	1.891	1.65	1.177	Read 37:600
	Read Speed: Normal, Delay: 100 msec, Measurements/Data Point: 10			28054	34617	78	65	490	493	51	60	Read 38:570,620			28391	38013	79	102	788	1200	66	52	Read 38:570,620
	Read Height: 5.9 mm		C	0.096	0.093	0.094	0.098	0.095	0.093	0.093	0.09	Read 1:600		C	0.104	0.102	0.109	0.103	0.111	0.11	0.099	0.097	Read 1:600
Shake	Orbital: 15:00 (MM:SS)			82	72	45	37	49	47	39	39	Read 2:570,620			134	114	50	47	48	46	40	41	Read 2:570,620
	Frequency: 180 cpm (6 mm)			0.098	0.095	0.096	0.099	0.095	0.094	0.095	0.092	Read 3:600			0.11	0.106	0.113	0.111	0.117	0.116	0.106	0.102	Read 3:600
Read	Absorbance Endpoint			102	89	49	52	46	42	42	42	Read 4:570,620			240	194	49	40	47	55	42	41	Read 4:570,620
	Full Plate			0.103	0.1	0.1	0.103	0.098	0.098	0.099	0.097	Read 5:600			0.118	0.114	0.122	0.125	0.125	0.126	0.114	0.112	Read 5:600
	Wavelengths: 600			123	106	45	47	50	42	40	45	Read 6:570,620			411	298	42	48	43	47	48	41	Read 6:570,620
	Read Speed: Normal, Delay: 100 msec, Measurements/Data Point: 8			0.114	0.111	0.11	0.113	0.103	0.106	0.108	0.108	Read 7:600			0.132	0.127	0.136	0.14	0.14	0.139	0.128	0.123	Read 7:600
Read	Fluorescence Endpoint			163	146	37	46	47	50	47	41	Read 8:570,620			559	422	42	46	47	51	47	41	Read 8:570,620
	Full Plate			0.126	0.123	0.124	0.125	0.111	0.116	0.118	0.119	Read 9:600			0.149	0.142	0.155	0.164	0.155	0.159	0.143	0.137	Read 9:600
	Filter Set 1			194	194	48	39	46	41	36	45	Read 10:570,620			689	516	51	41	49	58	44	38	Read 10:570,620
	Excitation: 570, Emission: 620			0.147	0.144	0.148	0.144	0.125	0.134	0.133	0.14	Read 11:600			0.17	0.164	0.181	0.2	0.174	0.189	0.161	0.155	Read 11:600
	Optics: Top, Gain: 100			234	243	46	52	50	43	53	50	Read 12:570,620			800	617	47	40	47	46	44	43	Read 12:570,620
	Light Source: Xenon Flash, Lamp Energy: High			0.175	0.177	0.181	0.169	0.142	0.157	0.149	0.167	Read 13:600			0.203	0.195	0.212	0.24	0.203	0.225	0.183	0.179	Read 13:600
	Read Speed: Normal, Delay: 100 msec, Measurements/Data Point: 10			234	307	49	36	52	54	39	36	Read 14:570,620			904	741	44	49	51	56	39	37	Read 14:570,620
	Read Height: 5.9 mm			0.209	0.22	0.23	0.209	0.168	0.19	0.18	0.203	Read 15:600			0.249	0.241	0.258	0.29	0.244	0.275	0.231	0.217	Read 15:600
Shake	Orbital: 15:00 (MM:SS)			291	345	45	40	45	47	43	44	Read 16:570,620			1016	833	47	51	45	54	52	39	Read 16:570,620
	Frequency: 180 cpm (6 mm)			0.237	0.257	0.272	0.246	0.207	0.229	0.213	0.24	Read 17:600			0.285	0.281	0.29	0.326	0.282	0.306	0.265	0.25	Read 17:600
Read	Absorbance Endpoint			322	396	53	42	47	49	40	39	Read 18:570,620			1087	902	53	43	56	53	41	39	Read 18:570,620
	Full Plate			0.366	0.393	0.467	0.401	0.355	0.364	0.337	0.367	Read 19:600			0.44	0.471	0.442	0.902	0.421	0.634	0.416	0.375	Read 19:600
	Wavelengths: 600			611	631	45	43	47	52	40	39	Read 20:570,620			1493	1242	45	38	60	77	44	41	Read 20:570,620
	Read Speed: Normal, Delay: 100 msec, Measurements/Data Point: 8			0.47	0.512	0.806	0.541	0.494	0.645	0.439	0.518	Read 21:600			0.911	0.739	0.893	1.253	0.784	0.847	0.751	0.531	Read 21:600
Read	Fluorescence Endpoint			1322	1277	48	41	54	55	45	47	Read 22:570,620			2487	2138	55	55	67	105	49	34	Read 22:570,620
	Full Plate			0.853	0.692	1.375	0.667	0.822	0.726	0.509	0.532	Read 23:600			1.272	1.349	1.249	1.52	1.155	1.048	1.204	0.881	Read 23:600
	Filter Set 1			3020	2553	52	47	69	76	40	40	Read 24:570,620			5690	6616	51	62	97	136	44	45	Read 24:570,620
	Excitation: 570, Emission: 620			0.841	1.03	1.427	1.15	1.106	0.898	0.611	0.849	Read 25:600			1.443	1.39	0.943	1.682	1.32	1.256	1.241	0.993	Read 25:600
	Optics: Top, Gain: 100			4139	4254	52	42	97	84	43	40	Read 26:570,620			7459	8944	50	55	151	232	47	41	Read 26:570,620
	Light Source: Xenon Flash, Lamp Energy: High			1.06	1.299	1.632	1.128	1.035	0.771	0.751	0.824	Read 27:600			1.512	1.472	1.318	1.766	1.453	1.528	1.137	1.21	Read 27:600
	Read Speed: Normal, Delay: 100 msec, Measurements/Data Point: 10			6811	8091	51	49	113	120	54	38	Read 28:570,620			9002	10879	58	63	215	385	45	48	Read 28:570,620
	Read Height: 5.9 mm			1.09	1.38	1.691	1.209	1	0.838	0.841	1.11	Read 29:600			1.436	1.641	1.354	1.817	1.165	1.669	1.211	1.238	Read 29:600
Shake	Orbital: 15:00 (MM:SS)			9132	12339	63	61	133	121	43	44	Read 30:570,620			10813	14267	53	75	185	512	57	46	Read 30:570,620
	Frequency: 180 cpm (6 mm)			1.189	1.412	1.661	1.228	1.278	1.266	1.124	0.973	Read 31:600			1.354	1.51	1.433	1.847	1.421	1.767	1.337	1.244	Read 31:600
Read	Absorbance Endpoint			12058	14260	60	53	194	180	46	49	Read 32:570,620			12550	16165	63	84	316	692	59	46	Read 32:570,620
	Full Plate			1.158	1.489	1.676	1.404	1.241	0.971	1.073	1.188	Read 33:600			1.373	1.499	1.507	1.846	1.49	1.802	1.432	1.238	Read 33:600
	Wavelengths: 600			16501	20091	63	58	218	233	46	46	Read 34:570,620			16253	23212	66	87	402	867	54	45	Read 34:570,620
	Read Speed: Normal, Delay: 100 msec, Measurements/Data Point: 8			1.161	1.444	1.725	1.439	1.396	1.135	1.085	0.816	Read 35:600			1.377	1.581	1.534	1.839	1.52	1.786	1.503	1.271	Read 35:600
Read	Fluorescence Endpoint			21583	25235	83	58	300	286	48	45	Read 36:570,620			20797	29259	76	89	473	978	59	50	Read 36:570,620
	Full Plate			1.28	1.463	1.66	1.416	1.426	1.405	1.086	1.153	Read 37:600			1.464	1.772	1.604	1.847	1.566	1.786	1.546	1.287	Read 37:600
	Filter Set 1			27759	33009	78	67	343	412	49	48	Read 38:570,620			26484	43498	88	85	633	1173	58	45	Read 38:570,620
	Excitation: 570, Emission: 620		D	0.099	0.097	0.097	0.095	0.095	0.097	0.094	0.088	Read 1:600		D	0.119	0.113	0.109	0.111	0.113	0.112	0.105	0.102	Read 1:600
	Optics: Top, Gain: 100			81	63	41	57	46	42	40	37	Read 2:570,620			201	112	50	42	44	55	43	41	Read 2:570,620
	Light Source: Xenon Flash, Lamp Energy: High			0.102	0.099	0.099	0.097	0.096	0.099	0.096	0.091	Read 3:600			0.129	0.116	0.117	0.118	0.118	0.118	0.109	0.11	Read 3:600
	Read Speed: Normal, Delay: 100 msec, Measurements/Data Point: 10			87	88	38	53	43	46	41	36	Read 4:570,620			331	186	42	50	46	42	41	44	Read 4:570,620
	Read Height: 5.9 mm			0.108	0.106	0.103	0.101	0.098	0.102	0.101	0.096	Read 5:600			0.15	0.124	0.128	0.126	0.126	0.13	0.118	0.12	Read 5:600
Shake	Orbital: 15:00 (MM:SS)			125	108	47	45	41	46	45	47	Read 6:570,620			540	312	45	48	47	49	42	41	Read 6:570,620
	Frequency: 180 cpm (6 mm)			0.121	0.119	0.113	0.112	0.104	0.112	0.109	0.107	Read 7:600			0.182	0.137	0.143	0.141	0.138	0.142	0.129	0.135	Read 7:600
Shake	Orbital: 15:00 (MM:SS)			155	161	47	43	44	46	46	36	Read 8:570,620			774	410	41	40	46	53	54	43	Read 8:570,620
	Frequency: 180 cpm (6 mm)			0.134	0.132	0.127	0.124	0.111	0.123	0.118	0.118	Read 9:600			0.221	0.153	0.162	0.16	0.153	0.162	0.144	0.15	Read 9:600
Shake	Orbital: 15:00 (MM:SS)			189	180	49	46	46	38	43	43	Read 10:570,620			924	494	43	51	43	58	47	40	Read 10:570,620
	Frequency: 180 cpm (6 mm)			0.153	0.153	0.15	0.145	0.127	0.143	0.132	0.139	Read 11:600			0.282	0.176	0.182	0.189	0.173	0.193	0.167	0.168	Read 11:600
Shake	Orbital: 15:00 (MM:SS)			221	220	41	46	42	41	46	45	Read 12:570,620			1046	591	39	42	46	42	48	40	Read 12:570,620
	Frequency: 180 cpm (6 mm)			0.183	0.189	0.183	0.172	0.142	0.168	0.153	0.163	Read 13:600			0.335	0.21	0.217	0.223	0.2	0.227	0.194	0.198	Read 13:600
Read	Absorbance Endpoint			250	276	48	44	49	46	42	38	Read 14:570,620			1203	697	35	49	46	58	43	38	Read 14:570,620
	Full Plate			0.223	0.233	0.232	0.217	0.173	0.209	0.186	0.201	Read 15:600			0.41	0.26	0.265	0.27	0.243	0.274	0.233	0.238	Read 15:600
	Wavelengths: 600			279	334	50	41	49	50	51	30	Read 16:570,620			1330	792	42	45	59	60	44	41	Read 16:570,620
	Read Speed: Normal, Delay: 100 msec, Measurements/Data Point: 8			0.25	0.269	0.278	0.26	0.215	0.249	0.22	0.238	Read 17:600			0.442	0.296	0.304	0.302	0.28	0.324	0.265	0.274	Read 17:600
Read	Fluorescence Endpoint			316	369	44	41	49	60	36	41	Read 18:570,620			1272	811	47	50	55	58	40	44	Read 18:570,620
	Full Plate			0.386	0.407	0.427	0.404	0.361	0.392	0.353	0.368	Read 19:600			1.016	0.453	0.455	0.692	0.43	0.743	0.406	0.411	Read 19:600
	Filter Set 1			609	624	46	40	55	48	42	33	Read 20:570,620			3384	1197	44	46	58	76	45	41	Read 20:570,620
	Excitation: 570, Emission: 620			0.478	0.527	0.557	0.531	0.491	0.554	0.457	0.505	Read 21:600			1.303	0.629	0.603	1.102	0.699	1.131	0.665	0.549	Read 21:600
	Optics: Top, Gain: 100			1306	1257	46	51	54	59	44	37	Read 22:570,620			5270	2064	47	46	73	123	44	38	Read 22:570,620
	Light Source: Xenon Flash, Lamp Energy: High			0.568	0.624	1.082	0.607	0.598	0.61	0.516	0.566	Read 23:600			1.545	1.178	1.116	1.366	1.342	1.394	0.986	0.938	Read 23:600
	Read Speed: Normal, Delay: 100 msec, Measurements/Data Point: 10			2536	2413	49	42	71	75	44	39	Read 24:570,620			11223	4150	53	38	138	207	41	46	Read 24:570,620
	Read Height: 5.9 mm			0.68	0.724	1.239	1.046	0.755	0.98	0.582	0.677	Read 25:600			1.673	1.169	1.36	1.585	1.386	1.59	1.018	1.194	Read 25:600
Shake	Orbital: 15:00 (MM:SS)			4194	4145	57	46	83	101	44	36	Read 26:570,620			14809	6033	56	48	173	298	50	43	Read 26:570,620
	Frequency: 180 cpm (6 mm)			0.808	1.027	1.371	0.942	0.726	0.884	0.772	0.709	Read 27:600			1.742	1.234	1.41	1.696	1.452	1.814	1.16	1.259	Read 27:600
Shake	Orbital: 15:00 (MM:SS)			6371	6295	50	49	104	115	50	42	Read 28:570,620			18068	7615	63	63	220	462	42	47	Read 28:570,620
	Frequency: 180 cpm (6 mm)			1.042	1.225	1.451	1.278	1.264	1.248	1.07	0.992	Read 29:600			1.72	1.307	1.538	1.777	1.614	1.868	1.315	1.301	Read 29:600
Shake	Orbital: 15:00 (MM:SS)			8909	9088	55	49	138	155	49	43	Read 30:570,620			18988	10025	61	69	358	620	41	43	Read 30:570,620
	Frequency: 180 cpm (6 mm)			0.97	1.178	1.577	0.853	1.198	1.366	1.071	0.991	Read 31:600			1.551	1.212	1.583	1.836	1.769	1.906	1.495	1.137	Read 31:600
Shake	Orbital: 15:00 (MM:SS)			12275	12731	67	50	164	213	56	42	Read 32:570,620			16030	13124	62	67	535	776	47	47	Read 32:570,620
	Frequency: 180 cpm (6 mm)			1.03	1.243	1.626	1.317	0.93	1.43	1.063	1.213	Read 33:600			1.488	1.407	1.632	1.881	1.853	1.924	1.438	1.367	Read 33:600
Read	Absorbance Endpoint			16873	17385	73	65	210	253	50	49	Read 34:570,620			17674	19771	80	79	774	895	48	51	Read 34:570,620
	Full Plate			1.017	1.26	1.651	1.41	1.311	1.404	1.071	0.803	Read 35:600			1.349	1.318	1.635	1.857	1.892	1.96	1.523	1.405	Read 35:600
	Wavelengths: 600			22008	23028	73	64	245	314	54	49	Read 36:570,620			21662	24274	75	85	966	1051	57	49	Read 36:570,620
	Read Speed: Normal, Delay: 100 msec, Measurements/Data Point: 8			1.057	1.41	1.67	1.376	1.28	1.511	1.091	1.097	Read 37:600			1.471	1.406	1.716	1.88	1.888	1.987	1.421	1.405	Read 37:600
Read	Fluorescence Endpoint			28431	29819	85	65	321	409	53	42	Read 38:570,620			27500	30485	92	103	1188	1255	57	56	Read 38:570,620
	Full Plate		E	0.099	0.098	0.098	0.096	0.095	0.095	0.097	0.092	Read 1:600		E	0.113	0.127	0.109	0.109	0.112	0.105	0.106	0.113	Read 1:600
	Filter Set 1			75	64	41	48	42	52	43	41	Read 2:570,620			157	106	46	59	46	43	46	42	Read 2:570,620
	Excitation: 570, Emission: 620			0.102	0.1	0.1	0.098	0.096	0.097	0.098	0.093	Read 3:600			0.124	0.131	0.114	0.117	0.117	0.112	0.112	0.124	Read 3:600
	Optics: Top, Gain: 100			91	89	46	46	45	46	38	43	Read 4:570,620			292	171	43	42	52	42	43	43	Read 4:570,620
	Light Source: Xenon Flash, Lamp Energy: High			0.108	0.109	0.105	0.102	0.098	0.101	0.102	0.098	Read 5:600			0.141	0.14	0.123	0.127	0.123	0.122	0.12	0.124	Read 5:600
	Read Speed: Normal, Delay: 100 msec, Measurements/Data Point: 10			124	115	49	47	48	43	44	39	Read 6:570,620			510	295	42	43	51	60	44	44	Read 6:570,620
	Read Height: 5.9 mm			0.119	0.123	0.114	0.112	0.104	0.113	0.11	0.107	Read 7:600			0.167	0.153	0.137	0.142	0.136	0.135	0.131	0.14	Read 7:600
Shake	Orbital: 15:00 (MM:SS)			144	164	41	42	41	38	42	37	Read 8:570,620			712	403	41	48	43	53	49	43	Read 8:570,620
	Frequency: 180 cpm (6 mm)			0.13	0.136	0.133	0.124	0.113	0.124	0.118	0.118	Read 9:600			0.193	0.169	0.154	0.164	0.15	0.154	0.146	0.154	Read 9:600
Shake	Orbital: 15:00 (MM:SS)			159	191	39	41	47	44	39	43	Read 10:570,620			814	465	45	45	55	53	51	42	Read 10:570,620
	Frequency: 180 cpm (6 mm)			0.149	0.158	0.146	0.144	0.127	0.143	0.131	0.136	Read 11:600			0.213	0.19	0.175	0.193	0.17	0.18	0.166	0.163	Read 11:600
Shake	Orbital: 15:00 (MM:SS)			194	229	47	43	45	47	41	37	Read 12:570,620			969	558	48	42	41	51	40	40	Read 12:570,620
	Frequency: 180 cpm (6 mm)			0.177	0.194	0.172	0.17	0.145	0.167	0.15	0.16	Read 13:600			0.253	0.224	0.207	0.228	0.203	0.214	0.194	0.193	Read 13:600
Shake	Orbital: 15:00 (MM:SS)			259	292	45	43	45	47	41	32	Read 14:570,620			1027	673	46	47	53	48	47	39	Read 14:570,620
	Frequency: 180 cpm (6 mm)			0.209	0.235	0.234	0.213	0.171	0.2	0.185	0.196	Read 15:600			0.321	0.27	0.252	0.277	0.24	0.259	0.232	0.225	Read 15:600
Read	Absorbance Endpoint			273	342	45	37	44	45	42	37	Read 16:570,620			1128	767	39	39	52	55	42	37	Read 16:570,620
	Full Plate			0.236	0.273	0.278	0.242	0.211	0.234	0.217	0.23	Read 17:600			0.353	0.308	0.281	0.331	0.268	0.29	0.264	0.261	Read 17:600
	Wavelengths: 600			306	370	41	39	42	50	42	42	Read 18:570,620			1158	821	41	45	57	62	47	39	Read 18:570,620
	Read Speed: Normal, Delay: 100 msec, Measurements/Data Point: 8			0.369	0.41	0.415	0.378	0.352	0.367	0.342	0.35	Read 19:600			0.489	0.459	0.423	0.835	0.417	0.536	0.4	0.374	Read 19:600
Read	Fluorescence Endpoint			563	640	41	35	48	44	39	34	Read 20:570,620			1528	1157	47	40	59	69	47	42	Read 20:570,620
	Full Plate			0.457	0.527	0.522	0.488	0.467	0.473	0.44	0.448	Read 21:600			0.651	0.609	0.56	1.042	0.677	0.86	0.566	0.466	Read 21:600
	Filter Set 1			1234	1282	46	35	52	60	44	39	Read 22:570,620			2351	1977	43	52	68	96	48	41	Read 22:570,620
	Excitation: 570, Emission: 620			0.549	0.621	0.582	0.558	0.555	0.539	0.503	0.507	Read 23:600			1.177	1.206	0.627	1.32	0.901	0.928	0.918	0.513	Read 23:600
	Optics: Top, Gain: 100			2376	2364	46	42	76	68	48	39	Read 24:570,620			5618	3500	45	52	110	139	48	41	Read 24:570,620
	Light Source: Xenon Flash, Lamp Energy: High			0.654	0.727	0.636	0.615	0.993	0.589	0.558	0.538	Read 25:600			1.209	1.083	0.811	1.487	1.071	1.193	1.23	0.54	Read 25:600
	Read Speed: Normal, Delay: 100 msec, Measurements/Data Point: 10			3892	4060	57	46	83	95	39	45	Read 26:570,620			5307	5078	46	58	161	191	51	44	Read 26:570,620
	Read Height: 5.9 mm			0.726	1.28	0.691	0.693	0.909	0.936	0.79	0.623	Read 27:600			1.278	1.24	1.355	1.557	1.272	1.347	1.301	0.626	Read 27:600
Shake	Orbital: 15:00 (MM:SS)			6009	6551	57	52	105	104	47	44	Read 28:570,620			8171	7252	58	63	227	312	48	40	Read 28:570,620
	Frequency: 180 cpm (6 mm)			0.783	1.286	0.733	0.916	0.766	1.134	0.982	0.661	Read 29:600			1.165	1.223	1.122	1.645	1.354	1.474	1.214	0.651	Read 29:600
Shake	Orbital: 15:00 (MM:SS)			8602	8964	44	49	132	127	45	44	Read 30:570,620			10062	9826	59	77	324	417	51	39	Read 30:570,620
	Frequency: 180 cpm (6 mm)			0.842	1.357	0.78	1.05	1.237	1.134	1.046	0.898	Read 31:600			1.202	1.264	1.137	1.697	1.535	1.518	1.171	0.679	Read 31:600
Shake	Orbital: 15:00 (MM:SS)			12229	13126	55	51	162	170	45	46	Read 32:570,620			12773	13165	61	69	472	607	54	49	Read 32:570,620
	Frequency: 180 cpm (6 mm)			0.896	1.349	0.802	1.102	0.85	1.043	1.086	1.054	Read 33:600			1.381	1.385	1.193	1.739	1.585	1.629	1.32	0.714	Read 33:600
Shake	Orbital: 15:00 (MM:SS)			16751	18184	59	47	197	212	47	42	Read 34:570,620			18167	18088	67	85	574	783	46	45	Read 34:570,620
	Frequency: 180 cpm (6 mm)			0.937	1.326	0.81	0.855	1.141	1.158	0.798	0.752	Read 35:600			1.333	1.377	1.508	1.715	1.566	1.616	1.431	0.749	Read 35:600
Read	Absorbance Endpoint			22193	23174	64	52	229	273	45	46	Read 36:570,620			22127	23420	67	87	684	954	50	44	Read 36:570,620
	Full Plate			1.016	1.405	0.875	1.145	1.252	1.173	0.837	0.786	Read 37:600			1.315	1.427	1.489	1.756	1.574	1.687	1.409	0.758	Read 37:600
	Wavelengths: 600			28724	29214	67	68	312	322	47	45	Read 38:570,620			27598	30078	70	105	852	1132	64	52	Read 38:570,620
	Read Speed: Normal, Delay: 100 msec, Measurements/Data Point: 8		F	0.1	0.102	0.099	0.102	0.098	0.095	0.096	0.101	Read 1:600		F	0.12	0.103	0.107	0.106	0.117	0.099	0.095	0.103	Read 1:600
Read	Fluorescence Endpoint			58	66	44	42	41	48	50	44	Read 2:570,620			158	119	50	42	47	41	44	38	Read 2:570,620
	Full Plate			0.102	0.105	0.112	0.103	0.099	0.096	0.099	0.103	Read 3:600			0.121	0.107	0.118	0.11	0.119	0.105	0.1	0.107	Read 3:600
	Filter Set 1			75	71	40	40	33	43	39	39	Read 4:570,620			248	165	40	43	41	41	41	36	Read 4:570,620
	Excitation: 570, Emission: 620			0.11	0.113	0.104	0.107	0.1	0.099	0.104	0.106	Read 5:600			0.131	0.115	0.131	0.119	0.126	0.114	0.108	0.115	Read 5:600
	Optics: Top, Gain: 100			101	121	41	35	43	41	45	35	Read 6:570,620			406	282	47	40	40	46	38	33	Read 6:570,620
	Light Source: Xenon Flash, Lamp Energy: High			0.123	0.126	0.117	0.116	0.106	0.106	0.115	0.115	Read 7:600			0.142	0.127	0.145	0.131	0.137	0.126	0.117	0.126	Read 7:600
	Read Speed: Normal, Delay: 100 msec, Measurements/Data Point: 10			129	145	42	41	34	42	38	39	Read 8:570,620			521	352	42	44	35	44	38	35	Read 8:570,620
	Read Height: 5.9 mm			0.135	0.137	0.126	0.127	0.114	0.116	0.123	0.124	Read 9:600			0.159	0.143	0.169	0.146	0.149	0.143	0.13	0.138	Read 9:600
Shake	Orbital: 15:00 (MM:SS)			167	172	38	40	41	45	42	43	Read 10:570,620			624	447	41	42	43	46	39	35	Read 10:570,620
	Frequency: 180 cpm (6 mm)			0.154	0.157	0.147	0.145	0.128	0.132	0.139	0.14	Read 11:600			0.177	0.162	0.194	0.166	0.165	0.162	0.144	0.152	Read 11:600
Shake	Orbital: 15:00 (MM:SS)			191	207	41	38	41	45	38	28	Read 12:570,620			720	509	44	39	42	52	39	30	Read 12:570,620
	Frequency: 180 cpm (6 mm)			0.196	0.188	0.176	0.169	0.145	0.155	0.158	0.16	Read 13:600			0.215	0.195	0.23	0.2	0.193	0.197	0.171	0.177	Read 13:600
Shake	Orbital: 15:00 (MM:SS)			247	249	46	40	45	39	42	30	Read 14:570,620			822	637	40	41	40	54	40	35	Read 14:570,620
	Frequency: 180 cpm (6 mm)			0.237	0.225	0.224	0.208	0.172	0.19	0.192	0.191	Read 15:600			0.263	0.24	0.272	0.241	0.233	0.238	0.206	0.214	Read 15:600
Shake	Orbital: 15:00 (MM:SS)			281	290	47	32	50	46	33	37	Read 16:570,620			941	711	42	40	51	53	37	33	Read 16:570,620
	Frequency: 180 cpm (6 mm)			0.267	0.258	0.264	0.243	0.212	0.227	0.225	0.223	Read 17:600			0.298	0.281	0.3	0.275	0.269	0.271	0.236	0.244	Read 17:600
Read	Absorbance Endpoint			328	344	37	44	46	41	41	36	Read 18:570,620			951	762	35	41	45	46	41	29	Read 18:570,620
	Full Plate			0.398	0.385	0.392	0.39	0.353	0.37	0.345	0.348	Read 19:600			0.449	0.44	0.428	0.408	0.397	0.405	0.374	0.374	Read 19:600
	Wavelengths: 600			582	567	42	33	48	48	42	37	Read 20:570,620			1318	1043	44	35	50	55	41	37	Read 20:570,620
	Read Speed: Normal, Delay: 100 msec, Measurements/Data Point: 8			0.488	0.487	0.485	0.493	0.459	0.466	0.438	0.435	Read 21:600			0.56	0.569	0.545	0.497	0.495	0.499	0.471	0.466	Read 21:600
Read	Fluorescence Endpoint			1224	1193	43	38	58	59	40	36	Read 22:570,620			2125	1803	43	48	62	60	29	37	Read 22:570,620
	Full Plate			0.588	0.575	0.54	0.557	0.526	0.526	0.496	0.497	Read 23:600			0.678	0.655	1.099	0.575	0.575	0.594	0.53	0.526	Read 23:600
	Filter Set 1			2262	2264	40	36	75	74	42	37	Read 24:570,620			3122	2885	47	44	72	72	42	37	Read 24:570,620
	Excitation: 570, Emission: 620			0.681	0.668	0.583	0.606	0.578	0.574	0.547	0.537	Read 25:600			0.767	0.923	1.099	0.758	0.639	0.909	0.613	0.602	Read 25:600
	Optics: Top, Gain: 100			3792	3730	48	50	83	89	46	36	Read 26:570,620			4626	4480	43	46	87	90	44	37	Read 26:570,620
	Light Source: Xenon Flash, Lamp Energy: High			0.729	0.731	0.66	0.682	0.654	0.648	0.605	0.596	Read 27:600			0.92	1.217	1.037	0.817	0.95	1.024	0.761	0.679	Read 27:600
	Read Speed: Normal, Delay: 100 msec, Measurements/Data Point: 10			5614	5705	54	41	90	100	46	40	Read 28:570,620			6338	6518	47	47	113	112	44	41	Read 28:570,620
	Read Height: 5.9 mm			0.783	0.79	0.699	0.722	0.697	0.69	0.661	0.637	Read 29:600			0.82	1.046	1.052	0.936	0.983	0.969	0.928	0.719	Read 29:600
Shake	Orbital: 15:00 (MM:SS)			8339	8357	49	46	120	118	45	38	Read 30:570,620			8539	8875	54	48	141	136	43	36	Read 30:570,620
	Frequency: 180 cpm (6 mm)			0.824	0.837	0.75	0.823	0.739	0.733	0.69	0.668	Read 31:600			0.85	1.096	0.841	0.864	0.952	1.003	0.776	0.756	Read 31:600
Shake	Orbital: 15:00 (MM:SS)			11774	12109	53	45	151	162	42	42	Read 32:570,620			11844	12429	61	48	167	172	43	43	Read 32:570,620
	Frequency: 180 cpm (6 mm)			0.87	0.887	0.786	0.805	0.771	0.754	0.707	0.692	Read 33:600			0.898	1.21	1.155	0.912	1.059	1.075	1.003	0.79	Read 33:600
Shake	Orbital: 15:00 (MM:SS)			16000	16577	55	51	198	219	45	41	Read 34:570,620			15696	16357	55	57	219	229	46	45	Read 34:570,620
	Frequency: 180 cpm (6 mm)			0.908	0.926	0.803	0.809	0.788	0.787	0.722	0.71	Read 35:600			0.939	1.356	0.825	0.845	1.012	0.856	1.034	0.806	Read 35:600
Shake	Orbital: 15:00 (MM:SS)			21287	22061	58	53	224	250	40	40	Read 36:570,620			20373	21704	58	60	268	258	44	45	Read 36:570,620
	Frequency: 180 cpm (6 mm)			0.953	0.975	0.829	0.835	0.81	0.826	0.735	0.725	Read 37:600			0.969	1.297	1.044	0.866	1.073	1.041	0.979	0.82	Read 37:600
Read	Absorbance Endpoint			27468	28934	64	63	270	321	43	44	Read 38:570,620			25734	27885	63	56	293	313	56	45	Read 38:570,620
	Full Plate
	Wavelengths: 600
	Read Speed: Normal, Delay: 100 msec, Measurements/Data Point: 8
Read	Fluorescence Endpoint
	Full Plate
	Filter Set 1
	Excitation: 570, Emission: 620
	Optics: Top, Gain: 100
	Light Source: Xenon Flash, Lamp Energy: High
	Read Speed: Normal, Delay: 100 msec, Measurements/Data Point: 10
	Read Height: 5.9 mm
Shake	Orbital: 15:00 (MM:SS)
	Frequency: 180 cpm (6 mm)
Shake	Orbital: 15:00 (MM:SS)
	Frequency: 180 cpm (6 mm)
Shake	Orbital: 15:00 (MM:SS)
	Frequency: 180 cpm (6 mm)
Shake	Orbital: 15:00 (MM:SS)
	Frequency: 180 cpm (6 mm)
Read	Absorbance Endpoint
	Full Plate
	Wavelengths: 600
	Read Speed: Normal, Delay: 100 msec, Measurements/Data Point: 8
Read	Fluorescence Endpoint
	Full Plate
	Filter Set 1
	Excitation: 570, Emission: 620
	Optics: Top, Gain: 100
	Light Source: Xenon Flash, Lamp Energy: High
	Read Speed: Normal, Delay: 100 msec, Measurements/Data Point: 10
	Read Height: 5.9 mm
Shake	Orbital: 15:00 (MM:SS)
	Frequency: 180 cpm (6 mm)
Shake	Orbital: 15:00 (MM:SS)
	Frequency: 180 cpm (6 mm)
Shake	Orbital: 15:00 (MM:SS)
	Frequency: 180 cpm (6 mm)
Shake	Orbital: 15:00 (MM:SS)
	Frequency: 180 cpm (6 mm)
Read	Absorbance Endpoint
	Full Plate
	Wavelengths: 600
	Read Speed: Normal, Delay: 100 msec, Measurements/Data Point: 8
Read	Fluorescence Endpoint
	Full Plate
	Filter Set 1
	Excitation: 570, Emission: 620
	Optics: Top, Gain: 100
	Light Source: Xenon Flash, Lamp Energy: High
	Read Speed: Normal, Delay: 100 msec, Measurements/Data Point: 10
	Read Height: 5.9 mm
Shake	Orbital: 15:00 (MM:SS)
	Frequency: 180 cpm (6 mm)
Shake	Orbital: 15:00 (MM:SS)
	Frequency: 180 cpm (6 mm)
Shake	Orbital: 15:00 (MM:SS)
	Frequency: 180 cpm (6 mm)
Shake	Orbital: 15:00 (MM:SS)
	Frequency: 180 cpm (6 mm)
Read	Absorbance Endpoint
	Full Plate
	Wavelengths: 600
	Read Speed: Normal, Delay: 100 msec, Measurements/Data Point: 8
Read	Fluorescence Endpoint
	Full Plate
	Filter Set 1
	Excitation: 570, Emission: 620
	Optics: Top, Gain: 100
	Light Source: Xenon Flash, Lamp Energy: High
	Read Speed: Normal, Delay: 100 msec, Measurements/Data Point: 10
	Read Height: 5.9 mm
Shake	Orbital: 15:00 (MM:SS)
	Frequency: 180 cpm (6 mm)
Shake	Orbital: 15:00 (MM:SS)
	Frequency: 180 cpm (6 mm)
Shake	Orbital: 15:00 (MM:SS)
	Frequency: 180 cpm (6 mm)
Shake	Orbital: 15:00 (MM:SS)
	Frequency: 180 cpm (6 mm)
Read	Absorbance Endpoint
	Full Plate
	Wavelengths: 600
	Read Speed: Normal, Delay: 100 msec, Measurements/Data Point: 8
Read	Fluorescence Endpoint
	Full Plate
	Filter Set 1
	Excitation: 570, Emission: 620
	Optics: Top, Gain: 100
	Light Source: Xenon Flash, Lamp Energy: High
	Read Speed: Normal, Delay: 100 msec, Measurements/Data Point: 10
	Read Height: 5.9 mm

## Sheet: Data for Figure S8
Supplementary File S5. Data for Supplementary Figure S8
Procedure Details									Layout
Plate Type	Greiner 48 well plate (Use plate lid)									1 (LBC)	2 (LBC + 100 µg/ml Amp)	3 (LBC + 200 µg/ml Amp)	4 (LBC + 300 µg/ml Amp)	5 (LBC)	6 (LBC + 100 µg/ml Amp)	7 (LBC + 200 µg/ml Amp)	8 (LBC + 300 µg/ml Amp)
Eject plate on completion									A	E. coli BL21(DE3) transformed with pSB1C3_PmsoA1_RBS_AmpR - biological replicate 1.1	E. coli BL21(DE3) transformed with pSB1C3_PmsoA1_RBS_AmpR - biological replicate 1.1	E. coli BL21(DE3) transformed with pSB1C3_PmsoA1_RBS_AmpR - biological replicate 1.1	E. coli BL21(DE3) transformed with pSB1C3_PmsoA1_RBS_AmpR - biological replicate 1.1	E. coli BL21(DE3) transformed with pSB1C3_PmsoA1_RBS_AmpR - biological replicate 1.2	E. coli BL21(DE3) transformed with pSB1C3_PmsoA1_RBS_AmpR - biological replicate 1.2	E. coli BL21(DE3) transformed with pSB1C3_PmsoA1_RBS_AmpR - biological replicate 1.2	E. coli BL21(DE3) transformed with pSB1C3_PmsoA1_RBS_AmpR - biological replicate 1.2
Set Temperature	Setpoint 37Â°C								B	E. coli BL21(DE3) transformed with pSB1C3_PmsoA1_RBS_AmpR - biological replicate 2.1	E. coli BL21(DE3) transformed with pSB1C3_PmsoA1_RBS_AmpR - biological replicate 2.1	E. coli BL21(DE3) transformed with pSB1C3_PmsoA1_RBS_AmpR - biological replicate 2.1	E. coli BL21(DE3) transformed with pSB1C3_PmsoA1_RBS_AmpR - biological replicate 2.1	E. coli BL21(DE3) transformed with pSB1C3_PmsoA1_RBS_AmpR - biological replicate 2.2	E. coli BL21(DE3) transformed with pSB1C3_PmsoA1_RBS_AmpR - biological replicate 2.2	E. coli BL21(DE3) transformed with pSB1C3_PmsoA1_RBS_AmpR - biological replicate 2.2	E. coli BL21(DE3) transformed with pSB1C3_PmsoA1_RBS_AmpR - biological replicate 2.2
	Preheat before moving to next step								C	E. coli BL21(DE3) transformed with pSB1C3_RBS_AmpR - biological replicate 1.1	E. coli BL21(DE3) transformed with pSB1C3_RBS_AmpR - biological replicate 1.1	E. coli BL21(DE3) transformed with pSB1C3_RBS_AmpR - biological replicate 1.1	E. coli BL21(DE3) transformed with pSB1C3_RBS_AmpR - biological replicate 1.1	E. coli BL21(DE3) transformed with pSB1C3_RBS_AmpR - biological replicate 1.2	E. coli BL21(DE3) transformed with pSB1C3_RBS_AmpR - biological replicate 1.2	E. coli BL21(DE3) transformed with pSB1C3_RBS_AmpR - biological replicate 1.2	E. coli BL21(DE3) transformed with pSB1C3_RBS_AmpR - biological replicate 1.2
Read	Absorbance Endpoint								D	E. coli BL21(DE3) transformed with pSB1C3_RBS_AmpR - biological replicate 2.1	E. coli BL21(DE3) transformed with pSB1C3_RBS_AmpR - biological replicate 2.1	E. coli BL21(DE3) transformed with pSB1C3_RBS_AmpR - biological replicate 2.1	E. coli BL21(DE3) transformed with pSB1C3_RBS_AmpR - biological replicate 2.1	E. coli BL21(DE3) transformed with pSB1C3_RBS_AmpR - biological replicate 2.2	E. coli BL21(DE3) transformed with pSB1C3_RBS_AmpR - biological replicate 2.2	E. coli BL21(DE3) transformed with pSB1C3_RBS_AmpR - biological replicate 2.2	E. coli BL21(DE3) transformed with pSB1C3_RBS_AmpR - biological replicate 2.2
	Full Plate								E	E. coli BL21(DE3) transformed with pSB1AC3 - biological replicate 1.1	E. coli BL21(DE3) transformed with pSB1AC3 - biological replicate 1.1	E. coli BL21(DE3) transformed with pSB1AC3 - biological replicate 1.1	E. coli BL21(DE3) transformed with pSB1AC3 - biological replicate 1.1	E. coli BL21(DE3) transformed with pSB1AC3 - biological replicate 1.2	E. coli BL21(DE3) transformed with pSB1AC3 - biological replicate 1.2	E. coli BL21(DE3) transformed with pSB1AC3 - biological replicate 1.2	E. coli BL21(DE3) transformed with pSB1AC3 - biological replicate 1.2
	Wavelengths: 600								F	Blank (no bacteria)	Blank (no bacteria)	Blank (no bacteria)	Blank (no bacteria)	Blank (no bacteria)	Blank (no bacteria)	Blank (no bacteria)	Blank (no bacteria)
	Read Speed: Normal, Delay: 100 msec, Measurements/Data Point: 8
Shake	Orbital: 15:00 (MM:SS)									1	2	3	4	5	6	7	8
	Frequency: 180 cpm (6 mm)								A	0.145	0.122	0.121	0.124	0.131	0.128	0.142	0.133	Read 1:600
Read	Absorbance Endpoint								B	0.131	0.132	0.128	0.123	0.119	0.129	0.134	0.134	Read 1:600
	Full Plate								C	0.145	0.124	0.125	0.137	0.137	0.12	0.125	0.115	Read 1:600
	Wavelengths: 600								D	0.129	0.121	0.136	0.109	0.123	0.121	0.119	0.113	Read 1:600
	Read Speed: Normal, Delay: 100 msec, Measurements/Data Point: 8								E	0.137	0.128	0.129	0.116	0.128	0.131	0.122	0.128	Read 1:600
Shake	Orbital: 15:00 (MM:SS)								F	0.102	0.096	0.093	0.093	0.095	0.1	0.095	0.092	Read 1:600
	Frequency: 180 cpm (6 mm)
Read	Absorbance Endpoint									1	2	3	4	5	6	7	8
	Full Plate								A	0.116	0.111	0.109	0.11	0.111	0.112	0.115	0.107	Read 2:600
	Wavelengths: 600								B	0.119	0.122	0.125	0.128	0.116	0.119	0.122	0.117	Read 2:600
	Read Speed: Normal, Delay: 100 msec, Measurements/Data Point: 8								C	0.121	0.114	0.119	0.132	0.114	0.112	0.117	0.106	Read 2:600
Shake	Orbital: 15:00 (MM:SS)								D	0.119	0.128	0.116	0.109	0.116	0.12	0.116	0.113	Read 2:600
	Frequency: 180 cpm (6 mm)								E	0.118	0.113	0.109	0.113	0.109	0.112	0.114	0.111	Read 2:600
Read	Absorbance Endpoint								F	0.102	0.095	0.092	0.093	0.095	0.1	0.091	0.09	Read 2:600
	Full Plate
	Wavelengths: 600									1	2	3	4	5	6	7	8
	Read Speed: Normal, Delay: 100 msec, Measurements/Data Point: 8								A	0.113	0.111	0.107	0.11	0.109	0.114	0.118	0.106	Read 3:600
Shake	Orbital: 15:00 (MM:SS)								B	0.121	0.12	0.123	0.125	0.111	0.117	0.122	0.118	Read 3:600
	Frequency: 180 cpm (6 mm)								C	0.122	0.113	0.117	0.131	0.114	0.112	0.115	0.109	Read 3:600
Read	Absorbance Endpoint								D	0.122	0.119	0.115	0.108	0.116	0.12	0.115	0.114	Read 3:600
	Full Plate								E	0.117	0.116	0.116	0.115	0.112	0.119	0.116	0.114	Read 3:600
	Wavelengths: 600								F	0.101	0.096	0.092	0.092	0.094	0.099	0.092	0.09	Read 3:600
	Read Speed: Normal, Delay: 100 msec, Measurements/Data Point: 8
Shake	Orbital: 15:00 (MM:SS)									1	2	3	4	5	6	7	8
	Frequency: 180 cpm (6 mm)								A	0.113	0.113	0.113	0.114	0.117	0.118	0.122	0.112	Read 4:600
Read	Absorbance Endpoint								B	0.126	0.126	0.129	0.131	0.116	0.12	0.126	0.123	Read 4:600
	Full Plate								C	0.132	0.119	0.124	0.137	0.12	0.118	0.122	0.118	Read 4:600
	Wavelengths: 600								D	0.129	0.126	0.12	0.112	0.122	0.127	0.122	0.123	Read 4:600
	Read Speed: Normal, Delay: 100 msec, Measurements/Data Point: 8								E	0.127	0.124	0.123	0.123	0.118	0.124	0.125	0.124	Read 4:600
Shake	Orbital: 15:00 (MM:SS)								F	0.1	0.096	0.092	0.092	0.093	0.095	0.093	0.09	Read 4:600
	Frequency: 180 cpm (6 mm)
Read	Absorbance Endpoint									1	2	3	4	5	6	7	8
	Full Plate								A	0.127	0.12	0.119	0.119	0.124	0.125	0.129	0.118	Read 5:600
	Wavelengths: 600								B	0.138	0.135	0.138	0.138	0.127	0.134	0.135	0.13	Read 5:600
	Read Speed: Normal, Delay: 100 msec, Measurements/Data Point: 8								C	0.144	0.129	0.133	0.146	0.128	0.126	0.131	0.125	Read 5:600
Shake	Orbital: 15:00 (MM:SS)								D	0.14	0.133	0.13	0.119	0.133	0.138	0.133	0.135	Read 5:600
	Frequency: 180 cpm (6 mm)								E	0.138	0.133	0.131	0.131	0.126	0.132	0.136	0.133	Read 5:600
Read	Absorbance Endpoint								F	0.101	0.095	0.091	0.092	0.093	0.096	0.092	0.089	Read 5:600
	Full Plate
	Wavelengths: 600									1	2	3	4	5	6	7	8
	Read Speed: Normal, Delay: 100 msec, Measurements/Data Point: 8								A	0.125	0.124	0.127	0.126	0.132	0.132	0.141	0.127	Read 6:600
Shake	Orbital: 15:00 (MM:SS)								B	0.151	0.147	0.151	0.15	0.135	0.143	0.146	0.139	Read 6:600
	Frequency: 180 cpm (6 mm)								C	0.16	0.143	0.146	0.16	0.141	0.138	0.142	0.137	Read 6:600
Read	Absorbance Endpoint								D	0.158	0.145	0.141	0.126	0.148	0.158	0.144	0.145	Read 6:600
	Full Plate								E	0.155	0.149	0.15	0.151	0.136	0.149	0.16	0.154	Read 6:600
	Wavelengths: 600								F	0.1	0.094	0.091	0.092	0.093	0.097	0.091	0.09	Read 6:600
	Read Speed: Normal, Delay: 100 msec, Measurements/Data Point: 8
Shake	Orbital: 15:00 (MM:SS)									1	2	3	4	5	6	7	8
	Frequency: 180 cpm (6 mm)								A	0.141	0.136	0.14	0.137	0.147	0.145	0.154	0.14	Read 7:600
Shake	Orbital: 15:00 (MM:SS)								B	0.175	0.166	0.174	0.166	0.152	0.159	0.166	0.154	Read 7:600
	Frequency: 180 cpm (6 mm)								C	0.195	0.168	0.171	0.186	0.161	0.158	0.163	0.157	Read 7:600
Shake	Orbital: 15:00 (MM:SS)								D	0.182	0.165	0.162	0.14	0.173	0.18	0.166	0.166	Read 7:600
	Frequency: 180 cpm (6 mm)								E	0.186	0.169	0.172	0.173	0.158	0.17	0.179	0.172	Read 7:600
Shake	Orbital: 15:00 (MM:SS)								F	0.1	0.097	0.09	0.092	0.093	0.095	0.092	0.09	Read 7:600
	Frequency: 180 cpm (6 mm)
Read	Absorbance Endpoint									1	2	3	4	5	6	7	8
	Full Plate								A	0.153	0.15	0.151	0.141	0.148	0.158	0.169	0.154	Read 8:600
	Wavelengths: 600								B	0.199	0.186	0.192	0.182	0.161	0.173	0.182	0.169	Read 8:600
	Read Speed: Normal, Delay: 100 msec, Measurements/Data Point: 8								C	0.232	0.203	0.204	0.22	0.191	0.19	0.194	0.182	Read 8:600
Shake	Orbital: 15:00 (MM:SS)								D	0.219	0.193	0.19	0.154	0.208	0.215	0.196	0.192	Read 8:600
	Frequency: 180 cpm (6 mm)								E	0.201	0.181	0.18	0.182	0.168	0.183	0.191	0.185	Read 8:600
Shake	Orbital: 15:00 (MM:SS)								F	0.1	0.094	0.091	0.092	0.093	0.091	0.09	0.089	Read 8:600
	Frequency: 180 cpm (6 mm)
Shake	Orbital: 15:00 (MM:SS)									1	2	3	4	5	6	7	8
	Frequency: 180 cpm (6 mm)								A	0.17	0.171	0.166	0.158	0.177	0.181	0.195	0.175	Read 9:600
Shake	Orbital: 15:00 (MM:SS)								B	0.227	0.204	0.222	0.199	0.185	0.198	0.208	0.194	Read 9:600
	Frequency: 180 cpm (6 mm)								C	0.278	0.243	0.249	0.258	0.232	0.225	0.228	0.213	Read 9:600
Read	Absorbance Endpoint								D	0.265	0.231	0.229	0.173	0.254	0.259	0.231	0.218	Read 9:600
	Full Plate								E	0.231	0.204	0.199	0.2	0.188	0.201	0.209	0.203	Read 9:600
	Wavelengths: 600								F	0.1	0.094	0.09	0.092	0.093	0.091	0.09	0.088	Read 9:600
	Read Speed: Normal, Delay: 100 msec, Measurements/Data Point: 8
Shake	Orbital: 15:00 (MM:SS)									1	2	3	4	5	6	7	8
	Frequency: 180 cpm (6 mm)								A	0.259	0.26	0.267	0.252	0.282	0.286	0.294	0.265	Read 10:600
Shake	Orbital: 15:00 (MM:SS)								B	0.358	0.345	0.369	0.307	0.299	0.323	0.337	0.3	Read 10:600
	Frequency: 180 cpm (6 mm)								C	0.438	0.383	0.384	0.4	0.379	0.35	0.35	0.333	Read 10:600
Shake	Orbital: 15:00 (MM:SS)								D	0.607	0.366	0.362	0.293	0.401	0.394	0.363	0.329	Read 10:600
	Frequency: 180 cpm (6 mm)								E	0.349	0.315	0.306	0.306	0.288	0.304	0.312	0.297	Read 10:600
Shake	Orbital: 15:00 (MM:SS)								F	0.1	0.095	0.09	0.092	0.093	0.094	0.091	0.089	Read 10:600
	Frequency: 180 cpm (6 mm)
Read	Absorbance Endpoint									1	2	3	4	5	6	7	8
	Full Plate								A	0.364	0.383	0.388	0.362	0.41	0.377	0.398	0.376	Read 11:600
	Wavelengths: 600								B	0.582	0.491	0.518	0.455	0.448	0.459	0.443	0.396	Read 11:600
	Read Speed: Normal, Delay: 100 msec, Measurements/Data Point: 8								C	1.258	0.832	0.891	0.606	0.875	0.649	0.695	0.593	Read 11:600
Shake	Orbital: 15:00 (MM:SS)								D	1.123	0.548	0.494	0.414	0.717	0.525	0.62	0.452	Read 11:600
	Frequency: 180 cpm (6 mm)								E	0.483	0.43	0.414	0.418	0.414	0.405	0.411	0.393	Read 11:600
Shake	Orbital: 15:00 (MM:SS)								F	0.1	0.094	0.092	0.091	0.093	0.093	0.09	0.09	Read 11:600
	Frequency: 180 cpm (6 mm)
Shake	Orbital: 15:00 (MM:SS)									1	2	3	4	5	6	7	8
	Frequency: 180 cpm (6 mm)								A	0.513	0.483	0.508	0.457	0.574	0.498	0.474	0.481	Read 12:600
Shake	Orbital: 15:00 (MM:SS)								B	0.697	1.007	0.939	0.649	0.591	0.604	0.544	0.472	Read 12:600
	Frequency: 180 cpm (6 mm)								C	1.254	1.315	1.031	1.264	1.298	1.138	0.597	0.994	Read 12:600
Read	Absorbance Endpoint								D	1.113	0.966	0.622	0.488	1.078	0.68	0.863	0.509	Read 12:600
	Full Plate								E	0.987	0.82	0.504	0.541	0.591	0.512	0.517	0.465	Read 12:600
	Wavelengths: 600								F	0.1	0.095	0.09	0.091	0.093	0.095	0.09	0.09	Read 12:600
	Read Speed: Normal, Delay: 100 msec, Measurements/Data Point: 8
Shake	Orbital: 15:00 (MM:SS)									1	2	3	4	5	6	7	8
	Frequency: 180 cpm (6 mm)								A	0.594	0.584	0.596	0.561	0.741	0.537	0.569	0.536	Read 13:600
Shake	Orbital: 15:00 (MM:SS)								B	0.876	1.026	1.061	1.079	0.962	0.804	0.645	0.536	Read 13:600
	Frequency: 180 cpm (6 mm)								C	1.082	0.801	1.102	1.143	1.222	0.884	0.887	0.893	Read 13:600
Shake	Orbital: 15:00 (MM:SS)								D	1.201	0.657	0.838	0.556	0.952	0.774	0.867	0.582	Read 13:600
	Frequency: 180 cpm (6 mm)								E	0.93	0.801	0.632	0.867	0.791	0.575	0.593	0.526	Read 13:600
Shake	Orbital: 15:00 (MM:SS)								F	0.1	0.094	0.09	0.091	0.092	0.092	0.091	0.088	Read 13:600
	Frequency: 180 cpm (6 mm)
Read	Absorbance Endpoint									1	2	3	4	5	6	7	8
	Full Plate								A	0.624	0.624	0.644	0.612	0.828	0.565	0.663	0.587	Read 14:600
	Wavelengths: 600								B	1.225	1.038	0.973	1.281	1.001	0.812	0.67	0.627	Read 14:600
	Read Speed: Normal, Delay: 100 msec, Measurements/Data Point: 8								C	1.383	1.167	1.354	1.322	1.144	1.223	0.636	1.148	Read 14:600
Shake	Orbital: 15:00 (MM:SS)								D	1.217	0.7	0.696	0.752	1.307	0.76	0.751	0.611	Read 14:600
	Frequency: 180 cpm (6 mm)								E	1.175	0.645	0.642	0.637	0.928	0.651	0.661	0.564	Read 14:600
Shake	Orbital: 15:00 (MM:SS)								F	0.1	0.094	0.089	0.092	0.092	0.09	0.091	0.087	Read 14:600
	Frequency: 180 cpm (6 mm)
Shake	Orbital: 15:00 (MM:SS)									1	2	3	4	5	6	7	8
	Frequency: 180 cpm (6 mm)								A	0.71	0.704	0.821	0.669	0.688	0.655	0.671	0.729	Read 15:600
Shake	Orbital: 15:00 (MM:SS)								B	1.163	1.175	0.992	1.247	0.775	0.863	0.727	0.644	Read 15:600
	Frequency: 180 cpm (6 mm)								C	1.332	1.377	1.321	0.988	1.281	0.886	1.19	1.114	Read 15:600
Read	Absorbance Endpoint								D	1.4	0.746	1.053	1.058	1.059	0.812	1.06	0.646	Read 15:600
	Full Plate								E	0.987	0.895	0.807	0.711	0.963	0.761	0.689	0.625	Read 15:600
	Wavelengths: 600								F	0.1	0.094	0.089	0.091	0.093	0.09	0.091	0.089	Read 15:600
	Read Speed: Normal, Delay: 100 msec, Measurements/Data Point: 8
Shake	Orbital: 15:00 (MM:SS)									1	2	3	4	5	6	7	8
	Frequency: 180 cpm (6 mm)								A	0.733	0.713	0.905	0.7	0.927	0.679	0.783	0.749	Read 16:600
Shake	Orbital: 15:00 (MM:SS)								B	1.132	1.158	1.057	1.231	0.842	0.851	0.745	0.669	Read 16:600
	Frequency: 180 cpm (6 mm)								C	1.415	1.263	1.138	1.16	1.385	0.869	0.833	1.016	Read 16:600
Shake	Orbital: 15:00 (MM:SS)								D	1.456	0.771	1.001	1.151	1.571	0.88	1.12	0.689	Read 16:600
	Frequency: 180 cpm (6 mm)								E	0.988	1.212	0.785	0.736	1.14	0.738	0.713	0.657	Read 16:600
Shake	Orbital: 15:00 (MM:SS)								F	0.1	0.094	0.09	0.091	0.092	0.089	0.092	0.09	Read 16:600
	Frequency: 180 cpm (6 mm)
Read	Absorbance Endpoint									1	2	3	4	5	6	7	8
	Full Plate								A	0.762	0.766	0.999	0.9	0.851	0.761	0.769	0.765	Read 17:600
	Wavelengths: 600								B	1.222	1.288	1.002	1.181	1.169	0.88	0.832	0.71	Read 17:600
	Read Speed: Normal, Delay: 100 msec, Measurements/Data Point: 8								C	1.458	1.357	1.474	1.088	1.537	1.278	1.014	0.979	Read 17:600
Shake	Orbital: 15:00 (MM:SS)								D	1.505	0.843	1.162	1.063	1.652	1.094	1.184	0.737	Read 17:600
	Frequency: 180 cpm (6 mm)								E	0.876	1.143	0.964	0.807	0.937	0.83	0.738	0.686	Read 17:600
Shake	Orbital: 15:00 (MM:SS)								F	0.1	0.094	0.089	0.091	0.093	0.093	0.091	0.087	Read 17:600
	Frequency: 180 cpm (6 mm)
Shake	Orbital: 15:00 (MM:SS)									1	2	3	4	5	6	7	8
	Frequency: 180 cpm (6 mm)								A	0.783	0.746	1.026	0.858	0.931	0.777	0.751	0.784	Read 18:600
Shake	Orbital: 15:00 (MM:SS)								B	1.102	1.158	1.073	1.434	0.992	0.917	0.8	0.716	Read 18:600
	Frequency: 180 cpm (6 mm)								C	1.521	1.557	1.51	1.503	1.632	0.904	0.834	1.354	Read 18:600
Read	Absorbance Endpoint								D	1.546	1.014	0.989	1.101	1.679	1.212	1.261	0.754	Read 18:600
	Full Plate								E	0.946	1.243	0.792	0.83	0.876	0.804	0.744	0.694	Read 18:600
	Wavelengths: 600								F	0.1	0.095	0.09	0.091	0.093	0.095	0.091	0.089	Read 18:600
	Read Speed: Normal, Delay: 100 msec, Measurements/Data Point: 8
Shake	Orbital: 15:00 (MM:SS)									1	2	3	4	5	6	7	8
	Frequency: 180 cpm (6 mm)								A	0.823	0.79	1.034	0.817	0.886	0.95	0.762	0.767	Read 19:600
Shake	Orbital: 15:00 (MM:SS)								B	0.946	1.238	0.848	1.355	0.969	1.078	0.764	0.74	Read 19:600
	Frequency: 180 cpm (6 mm)								C	1.316	1.313	1.555	1.379	1.64	1.272	1.096	0.951	Read 19:600
Shake	Orbital: 15:00 (MM:SS)								D	1.538	1.156	1.173	1.212	1.727	1.148	0.893	0.767	Read 19:600
	Frequency: 180 cpm (6 mm)								E	0.864	1.29	0.82	0.829	0.796	0.798	0.752	0.706	Read 19:600
Shake	Orbital: 15:00 (MM:SS)								F	0.1	0.094	0.089	0.091	0.092	0.1	0.089	0.089	Read 19:600
	Frequency: 180 cpm (6 mm)
Read	Absorbance Endpoint
	Full Plate
	Wavelengths: 600
	Read Speed: Normal, Delay: 100 msec, Measurements/Data Point: 8
Shake	Orbital: 15:00 (MM:SS)
	Frequency: 180 cpm (6 mm)
Shake	Orbital: 15:00 (MM:SS)
	Frequency: 180 cpm (6 mm)
Shake	Orbital: 15:00 (MM:SS)
	Frequency: 180 cpm (6 mm)
Shake	Orbital: 15:00 (MM:SS)
	Frequency: 180 cpm (6 mm)
Read	Absorbance Endpoint
	Full Plate
	Wavelengths: 600
	Read Speed: Normal, Delay: 100 msec, Measurements/Data Point: 8
